# Supplementary material for: Non-Targeted PFAS Suspect Screening and Quantification of Drinking Water Samples Collected through Community Engaged Research in North Carolina’s Cape Fear River Basin
Source: Toxics. 2024 May 31;12(6):403. doi: 10.3390/toxics12060403 (PMC11209479; doi:10.3390/toxics12060403)
Supplement: Supplementary file 1 [file toxics-12-00403-s001.zip]

Archive with 2 entries (2 files):
- CommWater_SupplementalTables5-10_04.22.24.xlsx
- Supplemental Information_05.21.24.pdf
