# Supplementary material for: Non-Targeted PFAS Suspect Screening and Quantification of Drinking Water Samples Collected through Community Engaged Research in North Carolina’s Cape Fear River Basin
Source: Toxics. 2024 May 31;12(6):403. doi: 10.3390/toxics12060403 (PMC11209479; doi:10.3390/toxics12060403)
Supplement: Supplementary file 1 [file toxics-12-00403-s001.zip › CommWater_SupplementalTables5-10_04.22.24.xlsx]

## Sheet: Title Page
	Community-based Participatory Research Approach for PFAS Exposure Using Untargeted PFAS Suspect Screening, AcquireX, and Quantitation of Drinking Water Samples from North Carolina’s Cape Fear River Basin
	Rebecca A. Weed1, Grace Campbell3, Lacy Brown3, Katlyn May3, Dana Sargent5, Emily Sutton6, Kemp Burdette5, Wayne Rider7 Erin Baker4, & Jeffrey Enders1,2
	1North Carolina State University, Molecular Education, Technology and Research Innovation Center (METRIC), Raleigh, NC, USA
	2North Carolina State University, Department of Biological Sciences, Raleigh, NC, USA
	3North Carolina State University, Center for Environmental and Health Effects of PFAS, NC, USA
	4University of North Carolina, Department of Chemistry, Chapel Hill, NC, USA
	5Cape Fear River Watch, Wilmington, NC, USA
	6Haw River Assembly, Bynum, NC, USA
	7Sustainable Sandhills, Fayetteville NC, USA
	Table S6. Quantitation Results
	Table S8. Level 1 confidence hits
	TableS9. Level 2 confidence hits
	TableS10. Level 3 confidence hits
	TableS11. Level 4 confidence hits
	TableS12. Level 5 confidence hits

## Sheet: Table S6-Quant
Supplemental Table 6. Quantitative Panel Results with day of MRL/LOQ.
	102 FTS	42 FTS	62 FTS	82 FTS	F53B Major (9Cl-PF3ONS)	F53B Minor (11Cl-PF3OUdS)	FBSA	FHpPA	FHxSA	FOSA	HFPO-DA (Gen-X) Decarboxylate	Hydro-EVE	MeFOSA	NaDONA	Nafion by product 2	N-AP-FHxSA	N-CMAmP-62FOSA (62 FTAB)	NEtFOSAA	NMeFOSAA	N-TAmP-FHxSA	NVHOS	PEPA Decarboxylate	PFBA	PFBS	PFDA	PFDoA	PFDS	PFHpA	PFHpS	PFHxA	PFHxDA	PFHxS	PFMOAA	PFNA	PFNS	PFO3OA	PFO4DA	PFO5DoA	PFOA	PFODA	PFOS	PFPeA	PFPeS	PFTeDA	PFTrDA	PFUdA	PS Acid
LOQ (ng/L)	0.1	0.2	0.02	0.1	0.04	0.04	0.1	10	0.1	0.2	2	0.2	0.2	1	0.2	0.1	0.2	1	1	0.2	0.1	1	10	0.02	0.04	0.1	0.2	0.1	0.1	0.1	1	0.1	10	0.1	0.04	1	1	0.2	0.1	20	0.1	0.1	0.2	0.2	0.1	0.04	0.2
Upper Limit of Curve (ng/L)	200	200	200	200	200	200	200	200	200	200	200	200	200	200	200	200	200	200	200	200	200	200	200	200	200	200	200	200	200	200	200	200	200	200	200	200	200	200	200	200	200	200	100	200	200	200	200
CommWater_20231103_P1	ND	<LOQ	0.19	ND	ND	ND	ND	ND	ND	27.0688	ND	3.196	ND	ND	ND	ND	ND	ND	ND	ND	ND	ND	ND	5.1776	0.4808	<LOQ	ND	4.7832	0.5292	3.924	ND	6.3912	<LOQ	1.7	ND	ND	ND	ND	10.4584	ND	16.2692	ND	1.9244	ND	ND	0.0808	ND
CommWater_20231103_P2	ND	<LOQ	0.3668	ND	ND	ND	0.5488	ND	ND	ND	ND	3.306	ND	ND	ND	ND	ND	ND	ND	ND	ND	ND	ND	16.3168	0.692	ND	ND	9.9216	2.4684	15.8932	ND	22.7416	ND	2.2448	ND	ND	ND	ND	31.5716	ND	56.6332	21.8028	5.1936	ND	ND	ND	ND
CommWater_20231103_P3	ND	<LOQ	<LOQ	ND	ND	ND	0.2344	ND	<LOQ	ND	ND	<LOQ	ND	ND	ND	ND	ND	ND	ND	4.5172	ND	ND	ND	4.334	0.1868	<LOQ	ND	1.1344	ND	6.648	<LOQ	1.0132	<LOQ	0.4276	ND	ND	ND	ND	3.4596	ND	1.7916	17.204	<LOQ	ND	ND	<LOQ	ND
CommWater_20231103_P4	ND	<LOQ	<LOQ	ND	ND	ND	0.2992	ND	0.2284	4.4588	ND	<LOQ	ND	ND	ND	<LOQ	ND	ND	ND	<LOQ	ND	ND	ND	5.884	0.3272	<LOQ	ND	2.5752	ND	7.8828	<LOQ	1.4156	ND	0.8084	ND	ND	ND	ND	5.0664	ND	3.3936	12.1508	<LOQ	ND	ND	0.1384	ND
CommWater_20231103_P5	<LOQ	<LOQ	<LOQ	ND	ND	ND	0.4552	ND	ND	ND	ND	<LOQ	ND	ND	ND	ND	ND	<LOQ	ND	1.6192	ND	ND	ND	7.21	0.9924	<LOQ	ND	<LOQ	ND	1.6116	ND	0.6252	<LOQ	0.626	<LOQ	ND	ND	ND	2.0124	ND	25.6076	ND	<LOQ	ND	ND	0.2524	ND
CommWater_20231103_P8	ND	<LOQ	<LOQ	ND	ND	ND	2.3552	ND	0.2828	2.5472	ND	<LOQ	ND	ND	ND	<LOQ	ND	ND	ND	<LOQ	0.2016	ND	<LOQ	76.9548	2.1892	1.9116	1.0056	18.3668	10.56	62.6412	ND	244.354	ND	4.7188	0.1788	ND	ND	ND	39.816	ND	205.3	54.124	78.1816	<LOQ	<LOQ	0.812	ND
CommWater_20231103_P9	ND	<LOQ	3.574	ND	ND	ND	ND	ND	ND	ND	ND	1.166	ND	ND	ND	ND	ND	ND	ND	ND	ND	ND	ND	3.5192	0.448	ND	ND	0.4752	ND	1.984	ND	2.6616	ND	0.3816	ND	ND	ND	ND	3.8908	ND	10.3264	ND	<LOQ	ND	ND	ND	ND
CommWater_20231103_P10	ND	<LOQ	<LOQ	ND	ND	ND	ND	ND	<LOQ	ND	ND	<LOQ	ND	ND	ND	ND	ND	ND	ND	3.9572	ND	ND	ND	0.8368	0.1044	ND	ND	<LOQ	ND	0.4524	<LOQ	0.7272	<LOQ	<LOQ	ND	ND	ND	ND	1.8756	ND	1.956	0.2348	<LOQ	ND	ND	<LOQ	ND
CommWater_20231103_F1	ND	<LOQ	0.5812	ND	ND	ND	ND	ND	ND	ND	4.1448	2.0248	ND	ND	6.2104	ND	ND	ND	ND	ND	0.2628	ND	ND	1.978	2.082	<LOQ	ND	3.02	ND	3.3296	ND	0.6028	ND	3.7868	ND	2.7572	2.3404	4.5224	6.2164	ND	13.8336	0.8704	ND	ND	ND	1.0696	ND
CommWater_20231103_F2	ND	<LOQ	0.3152	ND	ND	ND	ND	ND	ND	5.5488	27.094	1.4848	ND	ND	3.34	ND	ND	ND	ND	ND	3.0128	18.8304	ND	0.7968	0.2172	ND	ND	2.3288	ND	2.4884	ND	0.6232	<LOQ	0.6532	ND	6.0628	2.3084	ND	3.2856	ND	3.1636	1.1484	<LOQ	ND	ND	0.0912	ND
CommWater_20231103_F3	ND	<LOQ	<LOQ	ND	ND	ND	ND	ND	ND	ND	ND	<LOQ	ND	ND	1.0332	ND	ND	ND	ND	ND	0.2752	ND	ND	16.324	0.52	ND	ND	4.91	0.3988	5.972	ND	4.6352	ND	2.2764	ND	ND	ND	ND	20.638	ND	45.248	8.5876	0.8824	ND	ND	0.1264	ND
CommWater_20231103_F4	ND	<LOQ	0.1392	ND	ND	ND	ND	ND	ND	ND	ND	2.1976	ND	ND	ND	ND	ND	ND	ND	ND	ND	ND	ND	<LOQ	0.126	ND	ND	<LOQ	ND	0.5736	ND	0.3916	ND	<LOQ	ND	ND	ND	ND	0.844	ND	1.4104	<LOQ	ND	ND	ND	ND	ND
CommWater_20231103_F5	ND	<LOQ	0.1096	ND	ND	ND	ND	ND	ND	ND	ND	1.33	ND	ND	ND	ND	ND	ND	ND	ND	ND	ND	ND	<LOQ	0.1844	ND	ND	0.3432	ND	0.46	ND	<LOQ	ND	0.6424	ND	ND	ND	ND	1.4296	ND	1.0604	<LOQ	ND	ND	ND	<LOQ	ND
CommWater_20231103_F6	ND	<LOQ	0.172	ND	ND	ND	ND	ND	ND	ND	ND	2.1012	ND	ND	ND	ND	ND	ND	ND	ND	ND	ND	ND	<LOQ	ND	ND	ND	1.2352	ND	0.34	ND	0.3552	ND	<LOQ	ND	ND	ND	ND	1.6372	ND	2.2664	<LOQ	ND	ND	ND	ND	ND
CommWater_20231103_F7	ND	<LOQ	0.0656	ND	ND	ND	ND	ND	ND	ND	ND	3.2344	ND	ND	0.9964	ND	ND	ND	ND	ND	0.2192	ND	ND	<LOQ	0.1068	ND	ND	<LOQ	ND	0.3428	ND	0.22	ND	0.802	ND	ND	ND	ND	1.5452	ND	0.346	0.2256	ND	<LOQ	ND	ND	ND
CommWater_20231103_F8	ND	<LOQ	0.6444	ND	ND	ND	ND	ND	ND	ND	ND	4.6756	ND	ND	ND	ND	ND	ND	ND	ND	0.2088	ND	ND	9.2924	0.398	ND	ND	6.22	<LOQ	10.2276	ND	25.7116	ND	2.8424	ND	ND	ND	ND	33.6236	ND	9.2128	12.6092	2.802	ND	ND	ND	ND
CommWater_20231103_F9	ND	<LOQ	0.2284	ND	ND	ND	ND	ND	ND	ND	ND	0.75	ND	ND	ND	ND	ND	ND	ND	ND	ND	ND	ND	12.4624	1.02	ND	ND	10.6872	1.0828	14.4304	ND	8.2864	ND	3.1236	ND	ND	ND	ND	23.0324	ND	32.2288	17.2744	2.3896	ND	ND	<LOQ	ND
CommWater_20231103_F10	0.37	<LOQ	<LOQ	ND	ND	ND	ND	ND	ND	ND	ND	1.8284	ND	ND	2.4544	ND	ND	ND	ND	ND	0.2508	ND	ND	13.6888	0.2292	ND	ND	5.5	0.312	9.5868	ND	23.0124	ND	0.776	ND	ND	ND	ND	14.0004	ND	20.1052	13.4284	2.386	ND	ND	ND	ND
CommWater_20231103_W1	ND	<LOQ	<LOQ	ND	ND	ND	ND	ND	ND	ND	ND	0.6652	ND	ND	<LOQ	ND	ND	ND	ND	ND	ND	ND	ND	9.9752	ND	ND	ND	4.5396	0.942	7.1172	ND	16.056	ND	0.7888	0.1008	ND	ND	ND	15.0032	ND	26.06	9.464	2.4744	ND	ND	ND	ND
CommWater_20231103_W2	ND	<LOQ	ND	ND	ND	ND	ND	ND	ND	ND	ND	ND	ND	ND	ND	ND	ND	ND	ND	6.1108	ND	ND	ND	<LOQ	0.1728	ND	ND	<LOQ	ND	0.8548	ND	<LOQ	ND	<LOQ	ND	ND	ND	ND	0.5088	ND	1.1648	<LOQ	ND	ND	ND	<LOQ	ND
CommWater_20231103_W3	ND	<LOQ	0.2068	ND	ND	ND	ND	ND	<LOQ	7.116	ND	0.806	ND	ND	ND	ND	ND	ND	ND	<LOQ	0.206	ND	ND	9.7964	ND	ND	ND	5.0916	1.1696	6.9624	ND	16.1036	ND	0.6196	ND	ND	ND	ND	14.4412	ND	21.364	5.6392	2.198	ND	ND	<LOQ	ND
CommWater_20231103_W4	ND	<LOQ	ND	ND	ND	ND	0.3832	ND	ND	4.3532	<LOQ	<LOQ	ND	ND	0.6344	ND	<LOQ	17.6828	<LOQ	<LOQ	0.2568	ND	ND	9.624	3.8944	0.9236	4.8488	5.6716	0.8076	10.9988	<LOQ	6.3348	<LOQ	2.4876	0.1792	2.282	ND	0.604	13.0792	ND	54.09	14.3228	1.7592	ND	<LOQ	5.3352	ND
CommWater_20231103_W5	ND	<LOQ	<LOQ	ND	ND	ND	ND	ND	<LOQ	ND	ND	<LOQ	ND	ND	ND	<LOQ	ND	ND	ND	3.4788	ND	ND	ND	0.362	0.102	ND	ND	<LOQ	ND	1.3328	ND	0.2636	ND	0.3252	ND	ND	ND	ND	0.8476	ND	0.5992	<LOQ	<LOQ	ND	ND	<LOQ	ND
CommWater_20231103_W6	ND	<LOQ	4.0432	ND	ND	ND	ND	ND	ND	19.1744	ND	5.808	ND	ND	ND	ND	ND	ND	ND	ND	ND	ND	ND	<LOQ	<LOQ	ND	ND	<LOQ	ND	0.7128	ND	0.258	ND	0.6064	ND	ND	ND	ND	1.3292	ND	0.608	0.4804	ND	<LOQ	ND	ND	ND
CommWater_20231103_W7	ND	<LOQ	0.1064	ND	ND	ND	ND	ND	ND	ND	ND	0.5728	ND	ND	ND	ND	ND	ND	ND	ND	ND	ND	ND	<LOQ	0.2964	ND	ND	0.5564	ND	1.2444	2.0524	<LOQ	ND	0.3612	ND	ND	ND	ND	1.35	ND	1.17	<LOQ	ND	ND	ND	ND	ND
CommWater_20231103_W8	<LOQ	<LOQ	<LOQ	ND	ND	ND	ND	ND	<LOQ	0.6248	ND	<LOQ	ND	ND	ND	ND	ND	ND	ND	<LOQ	ND	ND	ND	<LOQ	0.1692	<LOQ	ND	<LOQ	ND	0.2052	ND	<LOQ	ND	0.3924	ND	ND	ND	ND	0.6928	ND	4.2368	<LOQ	ND	ND	ND	<LOQ	ND
CommWater_20231103_W9	<LOQ	<LOQ	<LOQ	ND	ND	ND	0.4988	ND	0.266	1.5404	ND	<LOQ	ND	ND	ND	ND	ND	ND	ND	0.9888	ND	ND	ND	9.152	0.19	<LOQ	ND	<LOQ	1.3872	6.1772	ND	36.3952	<LOQ	0.3256	ND	ND	ND	ND	4.06	ND	13.8224	ND	11.4	ND	ND	ND	ND
CommWater_20231103_W10	ND	<LOQ	0.7204	1.44	ND	ND	ND	ND	<LOQ	ND	ND	<LOQ	ND	ND	<LOQ	ND	ND	ND	ND	3.2488	0.2116	ND	ND	2.9184	<LOQ	ND	ND	<LOQ	ND	0.76	ND	1.8436	<LOQ	0.2392	ND	ND	ND	ND	1.2384	ND	4.568	0.5856	<LOQ	ND	ND	<LOQ	ND
CommWater_20231103_W11	ND	<LOQ	<LOQ	ND	ND	ND	ND	ND	ND	ND	ND	0.7484	ND	ND	ND	ND	ND	ND	ND	0.6552	ND	ND	ND	<LOQ	0.3044	ND	ND	<LOQ	ND	<LOQ	ND	<LOQ	<LOQ	<LOQ	ND	ND	ND	ND	0.8064	ND	0.892	1.1464	ND	ND	ND	<LOQ	ND
CommWater_20231103_W12	ND	<LOQ	<LOQ	ND	ND	ND	ND	ND	ND	ND	ND	<LOQ	ND	ND	ND	ND	ND	ND	ND	<LOQ	0.236	ND	ND	<LOQ	0.0924	<LOQ	ND	<LOQ	ND	0.4384	ND	0.358	<LOQ	0.2744	ND	<LOQ	ND	ND	0.2588	ND	0.94	<LOQ	ND	ND	ND	<LOQ	ND
CommWater_20231103_W13	ND	<LOQ	0.0596	ND	ND	ND	ND	ND	ND	ND	12.5004	3.2532	ND	ND	4.3996	ND	ND	ND	ND	ND	50.7884	<LOQ	ND	26.7592	ND	ND	ND	1.9136	1.5524	11.7376	ND	11.4816	3842.1	<LOQ	ND	13.3428	ND	ND	5.1904	ND	27.1044	23.2928	4.6132	ND	ND	ND	ND
CommWater_20231103_W14	ND	<LOQ	ND	ND	ND	ND	ND	ND	ND	ND	4.2444	<LOQ	ND	ND	0.682	ND	ND	ND	ND	6.2056	5.0428	<LOQ	ND	0.266	<LOQ	ND	ND	<LOQ	ND	0.6292	<LOQ	0.486	240.333	<LOQ	ND	7.9908	ND	ND	0.8912	ND	0.7364	0.5268	<LOQ	ND	ND	ND	ND
CommWater_20231103_W15	<LOQ	1.614	138.182	0.6288	0.0936	0.0896	ND	ND	ND	ND	ND	0.7228	ND	<LOQ	ND	ND	ND	ND	ND	2.1992	0.202	ND	ND	2.9	0.96	1.0048	ND	0.4236	<LOQ	5.9848	ND	2.9488	ND	1.5144	ND	<LOQ	ND	2.5324	1.56	ND	3.5824	ND	<LOQ	2.0432	0.4536	1.2008	ND
CommWater_20231103_W16	ND	<LOQ	<LOQ	ND	ND	ND	0.2896	ND	<LOQ	ND	ND	<LOQ	ND	ND	ND	ND	<LOQ	ND	ND	0.4212	ND	ND	ND	11.2192	ND	<LOQ	ND	0.706	2.1428	8.3412	ND	41.5744	ND	0.3684	ND	ND	ND	ND	3.762	ND	16.062	3.4792	15.7	ND	ND	<LOQ	ND
CommWater_20231103_W17	<LOQ	<LOQ	<LOQ	ND	ND	ND	ND	ND	ND	ND	ND	<LOQ	ND	ND	ND	ND	ND	ND	ND	0.9196	ND	ND	ND	<LOQ	0.132	ND	ND	<LOQ	ND	<LOQ	ND	<LOQ	<LOQ	<LOQ	ND	ND	ND	ND	0.3684	ND	0.9488	<LOQ	ND	ND	ND	<LOQ	ND
CommWater_20231103_W18	<LOQ	<LOQ	<LOQ	ND	ND	ND	0.2192	ND	ND	1.5744	4.3944	0.6508	ND	ND	0.5024	<LOQ	ND	ND	ND	0.4972	0.8076	<LOQ	ND	5.4948	0.1952	<LOQ	ND	3.6196	0.2704	6.2404	<LOQ	3.3648	<LOQ	0.9292	ND	<LOQ	ND	ND	6.3136	ND	6.5668	10.4644	0.8344	<LOQ	ND	<LOQ	ND
CommWater_20231103_W19	ND	<LOQ	<LOQ	ND	ND	ND	ND	ND	ND	ND	ND	<LOQ	ND	ND	ND	<LOQ	ND	ND	ND	4.0688	1.2628	ND	ND	0.0412	<LOQ	<LOQ	ND	<LOQ	ND	0.3	ND	0.2996	61.8444	<LOQ	ND	<LOQ	ND	ND	0.652	ND	0.502	0.2056	ND	ND	ND	<LOQ	ND
CommWater_20231103_109	<LOQ	<LOQ	ND	ND	ND	ND	ND	ND	<LOQ	ND	ND	ND	ND	<LOQ	ND	<LOQ	ND	ND	ND	1.91	ND	ND	ND	<LOQ	<LOQ	ND	ND	<LOQ	ND	<LOQ	ND	0.226	ND	<LOQ	ND	ND	ND	ND	<LOQ	ND	1.6228	<LOQ	ND	ND	ND	<LOQ	ND
CommWater_20231103_110	ND	<LOQ	0.0604	ND	ND	ND	ND	ND	ND	ND	ND	<LOQ	ND	ND	ND	ND	ND	ND	ND	ND	ND	ND	ND	<LOQ	0.1224	ND	ND	<LOQ	ND	<LOQ	ND	<LOQ	ND	0.2808	ND	ND	ND	ND	0.5372	ND	0.4224	<LOQ	ND	<LOQ	ND	ND	ND
CommWater_20231103_111	ND	<LOQ	<LOQ	ND	ND	ND	0.2032	ND	0.2972	0.5532	ND	<LOQ	ND	ND	ND	ND	ND	ND	ND	0.8444	ND	ND	ND	<LOQ	<LOQ	ND	ND	<LOQ	ND	<LOQ	ND	0.212	ND	<LOQ	ND	ND	ND	ND	<LOQ	ND	0.422	0.3728	ND	ND	ND	ND	ND
CommWater_20231103_112	ND	<LOQ	<LOQ	ND	ND	ND	ND	ND	ND	ND	13.5944	0.662	ND	ND	0.7548	ND	ND	ND	ND	ND	0.85	<LOQ	ND	1.1572	ND	ND	ND	0.2528	ND	0.7852	ND	0.6596	84.724	0.6572	ND	11.5568	ND	ND	1.6076	ND	1.8692	0.7008	<LOQ	ND	ND	ND	ND
CommWater_20231103_113	ND	<LOQ	0.374	ND	ND	ND	ND	ND	ND	ND	<LOQ	<LOQ	ND	ND	0.4984	<LOQ	ND	ND	ND	0.8068	2.9932	ND	ND	0.1764	0.2624	<LOQ	ND	<LOQ	ND	0.6092	ND	0.3452	135.809	0.3908	ND	3.2788	ND	ND	0.7604	ND	1.6132	0.3204	<LOQ	ND	ND	<LOQ	ND
CommWater_20231103_114	<LOQ	<LOQ	<LOQ	ND	ND	ND	ND	ND	ND	ND	ND	<LOQ	ND	ND	ND	ND	ND	ND	ND	<LOQ	ND	ND	ND	<LOQ	<LOQ	ND	ND	<LOQ	ND	<LOQ	ND	<LOQ	<LOQ	0.432	ND	ND	ND	ND	0.5864	ND	1.2448	0.8448	ND	<LOQ	ND	<LOQ	ND
CommWater_20231103_115	<LOQ	<LOQ	<LOQ	ND	ND	ND	0.4056	ND	ND	3.298	<LOQ	<LOQ	ND	ND	0.698	<LOQ	ND	ND	ND	<LOQ	0.2404	ND	ND	9.2828	0.7268	<LOQ	ND	5.0892	0.6484	10.6112	<LOQ	6.1376	<LOQ	1.958	ND	<LOQ	ND	ND	12.34	ND	21.9604	14.6948	1.656	ND	<LOQ	0.3208	ND
CommWater_20231103_116	ND	<LOQ	<LOQ	ND	ND	ND	ND	ND	ND	3.4544	ND	<LOQ	ND	ND	ND	ND	ND	ND	ND	6.8972	0.2004	ND	ND	15.51	<LOQ	ND	ND	2.554	0.4708	5.7536	ND	4.006	ND	0.8284	ND	ND	ND	ND	10.6848	ND	12.1088	11.3476	0.9468	ND	ND	<LOQ	ND
																																																	Avg by Sample # (ng/L)
Total Sum	0.37	1.614	150.139	2.0688	0.0936	0.0896	5.8924	0	1.0744	81.3124	65.9724	41.184	0	0	22.204	0	0	17.6828	0	49.346	67.7292	18.8304	0	289.41	17.9248	3.84	5.8544	101.919	24.7424	236.585	2.0524	493.122	4364.81	39.5896	0.4588	47.2712	4.6488	7.6588	303.273	0	676.435	257.549	135.342	2.0432	0.4536	9.4276	0	7550.02
Pittsboro Sum	0	0	4.1308	0	0	0	3.8928	0	0.5112	34.0748	0	7.668	0	0	0	0	0	0	0	10.0936	0.2016	0	0	120.233	5.4208	1.9116	1.0056	37.2564	13.5576	101.037	0	279.929	0	10.9072	0.1788	0	0	0	98.1508	0	321.278	105.516	85.2996	0	0	1.2836	0	1243.54	155.442
Fayettville Sum	0.37	0	2.2556	0	0	0	0	0	0	5.5488	31.2388	19.6268	0	0	14.0344	0	0	0	0	0	4.2296	18.8304	0	54.5424	4.8836	0	0	34.2444	1.7936	47.7512	0	63.8384	0	14.9028	0	8.82	4.6488	4.5224	106.252	0	128.875	54.144	8.46	0	0	1.2872	0	635.101	63.5101
Wilmington Sum	0	1.614	143.753	2.0688	0.0936	0.0896	1.9996	0	0.5632	41.6888	34.7336	13.8892	0	0	8.1696	0	0	17.6828	0	39.2524	63.298	0	0	114.635	7.6204	1.9284	4.8488	30.418	9.3912	87.7964	2.0524	149.354	4364.81	13.7796	0.28	38.4512	0	3.1364	98.8696	0	226.282	97.8884	41.582	2.0432	0.4536	6.8568	0	5671.38	210.051
PFMOAA Outlier Removed																																																	0.508887
Total Sum	0.37	1.614	150.139	2.0688	0.0936	0.0896	5.8924	0	1.0744	81.3124	65.9724	41.184	0	0	22.204	0	0	17.6828	0	49.346	67.7292	18.8304	0	289.41	17.9248	3.84	5.8544	101.919	24.7424	236.585	2.0524	493.122	522.71	39.5896	0.4588	47.2712	4.6488	7.6588	303.273	0	676.435	257.549	135.342	2.0432	0.4536	9.4276	0	3707.91
Wilmington Sum w/ outlier removed	0	1.614	143.753	2.0688	0.0936	0.0896	1.9996	0	0.5632	41.6888	34.7336	13.224	0	0	8.1696	0	0	17.6828	0	39.2524	63.298	0	0	104.66	7.6204	1.9284	4.8488	25.8784	8.4492	80.6792	2.0524	133.298	522.71	12.9908	0.1792	38.4512	0	3.1364	83.8664	0	200.222	88.4244	39.1076	2.0432	0.4536	6.8568	0	1736.09	64.2995
																																																1243.54	155.442
																																																689.868	68.9868
Recreational
Recreational Sum	0	0	1.0356	0	0	0	0	0	0	5.5488	31.2388	5.7072	0	0	9.5504	0	0	0	0	0	3.2756	18.8304	0	2.7748	2.4252	0	0	5.3488	0	6.3916	0	1.6176	0	4.44	0	8.82	4.6488	4.5224	10.346	0	18.4076	2.0188	0	0	0	1.1608	0	148.109	49.3697
Drinking Sum	0.37	1.614	144.252	0.6288	0.0936	0.0896	1.71	0	0.5632	41.6888	34.7336	27.0604	0	0	12.6536	0	0	17.6828	0	34.0076	64.0404	0	0	152.265	9.6424	1.9284	4.8488	58.6076	9.042	120.055	2.0524	168.157	4364.81	23.6348	0.28	38.4512	0	3.1364	188.601	0	314.278	144.802	34.342	2.0432	0.4536	6.9832	0	6029.61	200.987
Concentration Legend
All quality metrics pass
Some quality metrics pass
Above the upper limit of curve
Sample Type Legend
Unknown Sample
Drinking Sample
Recreational Sample
[truncated: 2 more columns]

## Sheet: Table S8. Level 1
Level	Name	Formula	Annot. Source: Predicted Compositions	Annot. Source: mzCloud Search	Annot. Source: mzVault Search	Annot. Source: ChemSpider Search	Annot. Source: MassList Search	Annot. DeltaMass [ppm]	Calc. MW	m/z	RT [min]	Area (Max.)	# ChemSpider Results	# mzCloud Results	# mzVault Results	mzCloud Best Match	mzCloud Best Match Confidence	mzCloud Best Sim. Match	mzCloud Best Tree Match	Mass Defect: Standard MD	Mass Defect: Relative MD	Mass Defect: Kendrick MD [C F2]	mzVault Best Match	mzVault Library Match: NIST_2020_MSMS_APCI	mzVault Library Match: NIST_2020_MSMS_BioPep	mzVault Library Match: NIST_2020_MSMS_HR	mzVault Library Match: NIST_2020_MSMS_LR	Class Coverage: PFAS General from FluoroMatch Suite	Class Coverage: PFAS Fine signature fragment_lib	Mass List Match: PFAS_NEG	Mass List Match: PFAS_NIST	Mass List Match: Chemical List PFASSTRUCT-2022-04-20	MS2	Reference Ion	Group Area: Fayetteville	Group Area: Pittsboro	Group Area: Wilmington	Group CV [%]: Fayetteville	Group CV [%]: Pittsboro	Group CV [%]: Wilmington	Ratio: (Pittsboro) / (Fayetteville)	Ratio: (Wilmington) / (Fayetteville)	Ratio: (Wilmington) / (Pittsboro)	Log2 Fold Change: (Pittsboro) / (Fayetteville)	Log2 Fold Change: (Wilmington) / (Fayetteville)	Log2 Fold Change: (Wilmington) / (Pittsboro)	P-value: (Pittsboro) / (Fayetteville)	P-value: (Wilmington) / (Fayetteville)	P-value: (Wilmington) / (Pittsboro)
1	Perfluoro-1-hexanesulfonic acid (PFHxS)	C6 H F13 O3 S	Full match	Full match	Full match	Full match	0.61	399.944	398.937	9.727	76	4.2404e+07	1	1	0	91.3	54.1		85.1	-0.055876	-140	-0.0303292		No matches found	No matches found	No matches found	No matches found	0.75	18.75	No matches found	Single match found	Single match found	DDA for preferred ion	[M-H]-1	660525	218029	1.29045e+06	69.7442	258.59	266.416	0.33	1.954	5.919	-1.6	0.97	2.57	0.995632	0.32932	0.334687
	MS2 Hits	Name	Description	FISh Coverage	Class Coverage	# Matched Fr.	# Missed Fr.
		PFAS General from FluoroMatch Suite.cLib	Visit innovativeomics.com for up to date libraries and non-targeted vendor neutral mass spectrometry software including PFAS analysis and lipidomics.	46.15	0.75	6	799
		PFAS Fine signature fragment_lib.cLib	A PFAS database containing a limited selection of mostly exclusive PFAS signature fragments.	23.08	18.75	3	13
	Perfluoro-1-butanesulfonic acid (PFBS)	C4 H F9 O3 S	Full match	Full match	Full match	Not the top hit	0.68	299.95	298.943	7.86	74	2.64507e+08	4	1	0	98.7	71.4		71.4	-0.0495286	-165	-0.0303689		No matches found	No matches found	No matches found	No matches found	0.99	31.25	No matches found	Multiple matches found	Multiple matches found	DDA for preferred ion	[M-H]-1	3.56562e+07	3.28895e+07	5.9351e+07	81.7099	141.674	82.5681	0.922	1.665	1.805	-0.12	0.74	0.85	0.975578	0.987357	0.919994
	MS2 Hits	Name	Description	FISh Coverage	Class Coverage	# Matched Fr.	# Missed Fr.
		PFAS General from FluoroMatch Suite.cLib	Visit innovativeomics.com for up to date libraries and non-targeted vendor neutral mass spectrometry software including PFAS analysis and lipidomics.	30.77	0.99	8	797
		PFAS Fine signature fragment_lib.cLib	A PFAS database containing a limited selection of mostly exclusive PFAS signature fragments.	19.23	31.25	5	11
	Perfluoroheptanoic acid	C7 H F13 O2	No match	Full match	Full match	Not the top hit	0.86	363.977	362.97	9.363		3.32701e+06	12	1	0	72.5	46.5		46.5	-0.0227913	-63	0.000458177		No matches found	No matches found	No matches found	No matches found	1.37	31.25	No matches found	Multiple matches found	Multiple matches found	DDA for preferred ion	[M-H]-1	91602.4	65423.3	55421.6	147.38	158.409	179.98	0.714	0.605	0.847	-0.49	-0.72	-0.24	0.374566	0.195734	0.999692
	MS2 Hits	Name	Description	FISh Coverage	Class Coverage	# Matched Fr.	# Missed Fr.
		PFAS General from FluoroMatch Suite.cLib	Visit innovativeomics.com for up to date libraries and non-targeted vendor neutral mass spectrometry software including PFAS analysis and lipidomics.	16.92	1.37	11	794
		PFAS Fine signature fragment_lib.cLib	A PFAS database containing a limited selection of mostly exclusive PFAS signature fragments.	6.15	31.25	5	11
	Perfluorooctanoic acid (PFOA)	C8 H F15 O2	No match	Full match	Full match	Not the top hit	0.9	413.974	412.967	9.805		5.37203e+06	41	1	0	76.1	47.5		47.5	-0.0259271	-63	0.000515965		No matches found	No matches found	No matches found	No matches found	1.99	43.75	No matches found	Multiple matches found	Multiple matches found	DDA for preferred ion	[M-H]-1	191351	478816	757123	86.3901	144.112	63.2407	2.502	3.957	1.581	1.32	1.98	0.66	0.0746973	0.0155276	0.999583
	MS2 Hits	Name	Description	FISh Coverage	Class Coverage	# Matched Fr.	# Missed Fr.
		PFAS General from FluoroMatch Suite.cLib	Visit innovativeomics.com for up to date libraries and non-targeted vendor neutral mass spectrometry software including PFAS analysis and lipidomics.	21.62	1.99	16	789
		PFAS Fine signature fragment_lib.cLib	A PFAS database containing a limited selection of mostly exclusive PFAS signature fragments.	8.11	43.75	7	9
	Perfluoro-1-octanesulfonic acid (PFOS)	C8 H F17 O3 S	Not the top hit	Full match	Full match	Not the top hit	0.59	499.938	498.931	11.122	76	9.74982e+07	8	1	0	90.9	53.3		61.8	-0.062211	-124	-0.0302769		No matches found	No matches found	No matches found	No matches found	3.6	62.5	No matches found	Multiple matches found	Multiple matches found	DDA for preferred ion	[M-H]-1	351308	1.80223e+06	169184	147.825	240.066	164.941	5.13	0.482	0.094	2.36	-1.05	-3.41	0.120157	0.989575	0.0741122
	MS2 Hits	Name	Description	FISh Coverage	Class Coverage	# Matched Fr.	# Missed Fr.
		PFAS General from FluoroMatch Suite.cLib	Visit innovativeomics.com for up to date libraries and non-targeted vendor neutral mass spectrometry software including PFAS analysis and lipidomics.	28.43	3.6	29	776
		PFAS Fine signature fragment_lib.cLib	A PFAS database containing a limited selection of mostly exclusive PFAS signature fragments.	8.82	65.5	10	6
	Perfluorooctanesulfonic acid	C8 H F17 O3 S	Full match	No results	No results	Full match	0.78	499.938	498.931	11.213	5.08579e+07	8	0	0					-0.0621141	-124	-0.03018		No matches found	No matches found	No matches found	No matches found	0	0	No matches found	Multiple matches found	Multiple matches found	DDA for preferred ion	[M-H]-1	718185	1.08598e+06	809993	106.119	216.978	143.064	1.512	1.128	0.746	0.6	0.17	-0.42	0.437462	0.985119	0.25212	1
	MS2 Hits	Name	Description	FISh Coverage	Class Coverage	# Matched Fr.	# Missed Fr.
		PFAS General from FluoroMatch Suite.cLib	Visit innovativeomics.com for up to date libraries and non-targeted vendor neutral mass spectrometry software including PFAS analysis and lipidomics.	0	0	0	805
		PFAS Fine signature fragment_lib.cLib	A PFAS database containing a limited selection of mostly exclusive PFAS signature fragments.	0	0	0	16
[truncated: 49 more columns]

## Sheet: Table S9. Level 2
Level	Name	Formula	Annot. Source: Predicted Compositions	Annot. Source: mzCloud Search	Annot. Source: mzVault Search	Annot. Source: ChemSpider Search	Annot. Source: MassList Search	Annot. DeltaMass [ppm]	Calc. MW	m/z	RT [min]	Area (Max.)	# ChemSpider Results	# mzCloud Results	# mzVault Results	mzCloud Best Match	mzCloud Best Match Confidence	mzCloud Best Sim. Match	mzCloud Best Tree Match	Mass Defect: Standard MD	Mass Defect: Relative MD	Mass Defect: Kendrick MD [C F2]	mzVault Best Match	mzVault Library Match: NIST_2020_MSMS_APCI	mzVault Library Match: NIST_2020_MSMS_BioPep	mzVault Library Match: NIST_2020_MSMS_HR	mzVault Library Match: NIST_2020_MSMS_LR	Class Coverage: PFAS General from FluoroMatch Suite	Class Coverage: PFAS Fine signature fragment_lib	Mass List Match: PFAS_NEG	Mass List Match: PFAS_NIST	Mass List Match: Chemical List PFASSTRUCT-2022-04-20	MS2	Reference Ion	Group Area: Fayetteville	Group Area: Pittsboro	Group Area: Wilmington	Group CV [%]: Fayetteville	Group CV [%]: Pittsboro	Group CV [%]: Wilmington	Ratio: (Pittsboro) / (Fayetteville)	Ratio: (Wilmington) / (Fayetteville)	Ratio: (Wilmington) / (Pittsboro)	Log2 Fold Change: (Pittsboro) / (Fayetteville)	Log2 Fold Change: (Wilmington) / (Fayetteville)	Log2 Fold Change: (Wilmington) / (Pittsboro)	P-value: (Pittsboro) / (Fayetteville)	P-value: (Wilmington) / (Fayetteville)	P-value: (Wilmington) / (Pittsboro)
2a	Fipronil sulfone	C12 H4 Cl2 F6 N4 O2 S	Not the top hit	Full match	Full match	No results		0.95	451.934	450.927	13.177	2.08295e+07	1	1	0	92.9	79.4		79.4	-0.0659521	-146	-0.0370844		No matches found	No matches found	No matches found	No matches found	0.37	12.5	No matches found	No matches found	No matches found	DDA for preferred ion	[M-H]-1	50054	53915.6	50750.4	15.6065	258.647	114.246	1.077	1.014	0.941	0.11	0.02	-0.09	0.0227787	0.921163	0.0161273
	MS2 Hits	Name	Description	FISh Coverage	Class Coverage	# Matched Fr.	# Missed Fr.
		PFAS General from FluoroMatch Suite.cLib	Visit innovativeomics.com for up to date libraries and non-targeted vendor neutral mass spectrometry software including PFAS analysis and lipidomics.	12	0.37	3	802
		PFAS Fine signature fragment_lib.cLib	A PFAS database containing a limited selection of mostly exclusive PFAS signature fragments.	8	12.5	2	14
	Bistriflimide	C2 H F6 N O4 S2	Full match	No results	Full match	No match		0.93	280.925	279.918	9.098	6.06923e+07	1	0	0					-0.0746214	-266	-0.056677		No matches found	No matches found	No matches found	No matches found	0.12	6.25	No matches found	Single match found	Multiple matches found	DDA for preferred ion	[M-H]-1	714976	448933	358682	176.946	118.334	184.846	0.628	0.502	0.799	-0.67	-1	-0.32	0.153413	0.0752309	0.985048
	MS2 Hits	Name	Description	FISh Coverage	Class Coverage	# Matched Fr.	# Missed Fr.
		PFAS General from FluoroMatch Suite.cLib	Visit innovativeomics.com for up to date libraries and non-targeted vendor neutral mass spectrometry software including PFAS analysis and lipidomics.	9.09	0.12	1	804
		PFAS Fine signature fragment_lib.cLib	A PFAS database containing a limited selection of mostly exclusive PFAS signature fragments.	9.09	6.25	1	15
2b	3-(6,6,7,7,8,8,9,9,10,10,11,11,11-Tridecafluoroundecyl)-1,2-benzenediol	C17 H15 F13 O2	No match	No results	Full match	Not the top hit		1.62	498.087	497.08	9.975	1.04311e+06	1	0	0					0.0872537	175	0.11907		No matches found	No matches found	No matches found	No matches found	1.12	18.75	No matches found	Multiple matches found	Single match found	DDA for preferred ion	[M-H]-1	150828	59391.4	180958	70.2735	136.842	100.598	0.394	1.2	3.047	-1.34	0.26	1.61	0.652784	0.633124	0.155495
	MS2 Hits	Name	Description	FISh Coverage	Class Coverage	# Matched Fr.	# Missed Fr.
		PFAS General from FluoroMatch Suite.cLib	Visit innovativeomics.com for up to date libraries and non-targeted vendor neutral mass spectrometry software including PFAS analysis and lipidomics.	15.52	1.12	9	796
		PFAS Fine signature fragment_lib.cLib	A PFAS database containing a limited selection of mostly exclusive PFAS signature fragments.	5.17	18.75	3	13
	3-(6,6,7,7,8,8,9,9,10,10,11,11,11-Tridecafluoroundecyl)-1,2-benzenediol	C17 H15 F13 O2	No match	No results	Full match	Not the top hit		1.2	498.087	497.08	10.763	1.0415e+06	1	0	0					0.0870428	175	0.118859		No matches found	No matches found	No matches found	No matches found	0.25	0	No matches found	Multiple matches found	Single match found	DDA for preferred ion	[M-H]-1	132381	149587	147569	20.9541	44.6542	107.415	1.13	1.115	0.987	0.18	0.16	-0.02	0.933215	0.725893	0.95581
	MS2 Hits	Name	Description	FISh Coverage	Class Coverage	# Matched Fr.	# Missed Fr.
		PFAS General from FluoroMatch Suite.cLib	Visit innovativeomics.com for up to date libraries and non-targeted vendor neutral mass spectrometry software including PFAS analysis and lipidomics.	6.45	0.25	2	803
		PFAS Fine signature fragment_lib.cLib	A PFAS database containing a limited selection of mostly exclusive PFAS signature fragments.	0	0	0	16
	2-Ethyl-4-nitro-6-(trifluoromethyl)-1H-benzimidazol-1-ol	C10 H8 F3 N3 O3	Full match	Invalid mass	Full match	No results		0.3	275.052	274.045	8.375	9.36084e+06	1	1	0			71.6		0.0518584	189	0.0694277		No matches found	No matches found	No matches found	No matches found	0.37	6.25	No matches found	No matches found	No matches found	DDA for preferred ion	[M-H]-1	547266	1.02001e+06	1.21233e+06	70.8933	117.155	106.102	1.864	2.215	1.189	0.9	1.15	0.25	0.206405	0.0313873	0.923871
	MS2 Hits	Name	Description	FISh Coverage	Class Coverage	# Matched Fr.	# Missed Fr.
		PFAS General from FluoroMatch Suite.cLib	Visit innovativeomics.com for up to date libraries and non-targeted vendor neutral mass spectrometry software including PFAS analysis and lipidomics.	5.08	0.37	3	802
		PFAS Fine signature fragment_lib.cLib	A PFAS database containing a limited selection of mostly exclusive PFAS signature fragments.	1.69	6.25	1	15
*all masses have been checked against our panel. The only shared mass is 497 with FOSA, but confirmed they have different retention times.
[truncated: 49 more columns]

## Sheet: Table S10. Level 3
Level	Name	Formula	Annot. Source: Predicted Compositions	Annot. Source: mzCloud Search	Annot. Source: ChemSpider Search	Annot. Source: MassList Search	Annot. DeltaMass [ppm]	Calc. MW	m/z	RT [min]	Area (Max.)	# ChemSpider Results	# mzCloud Results	# mzVault Results	mzCloud Best Match	mzCloud Best Match Confidence	mzCloud Best Sim. Match	mzCloud Best Tree Match	Mass Defect: Standard MD	Mass Defect: Relative MD	Mass Defect: Kendrick MD [C F2]	mzVault Best Match	mzVault Library Match: NIST_2020_MSMS_APCI	mzVault Library Match: NIST_2020_MSMS_BioPep	mzVault Library Match: NIST_2020_MSMS_HR	mzVault Library Match: NIST_2020_MSMS_LR	Class Coverage: PFAS General from FluoroMatch Suite	Class Coverage: PFAS Fine signature fragment_lib	Mass List Match: PFAS_NEG	Mass List Match: PFAS_NIST	Mass List Match: Chemical List PFASSTRUCT-2022-04-20	MS2	Reference Ion	Group Area: Fayetteville	Group Area: Pittsboro	Group Area: Wilmington	Group CV [%]: Fayetteville	Group CV [%]: Pittsboro	Group CV [%]: Wilmington	Ratio: (Pittsboro) / (Fayetteville)	Ratio: (Wilmington) / (Fayetteville)	Ratio: (Wilmington) / (Pittsboro)	Log2 Fold Change: (Pittsboro) / (Fayetteville)	Log2 Fold Change: (Wilmington) / (Fayetteville)	Log2 Fold Change: (Wilmington) / (Pittsboro)	P-value: (Pittsboro) / (Fayetteville)	P-value: (Wilmington) / (Fayetteville)	P-value: (Wilmington) / (Pittsboro)	Adj. P-value: (Pittsboro) / (Fayetteville)
3	Floctafenine	C20 H17 F3 N2 O4	No match	No results	Full match	No results	1.13	406.115	405.107	12.156	324367	18	0	0					0.114499	282	0.14044		No matches found	No matches found	No matches found	No matches found	0.12	6.25	No matches found	No matches found	No matches found	DDA for preferred ion	[M-H]-1	24350.7	24754.4	23425.2	136.321	147.194	17.8658	1.017	0.962	0.946	0.02	-0.06	-0.08	0.480245	0.56871	0.0652129	1
	MS2 Hits	Name	Description	FISh Coverage	# Matched Fr.	# Missed Fr.
		PFAS General from FluoroMatch Suite.cLib	Visit innovativeomics.com for up to date libraries and non-targeted vendor neutral mass spectrometry software including PFAS analysis and lipidomics.	12.5	1	804
		PFAS Fine signature fragment_lib.cLib	A PFAS database containing a limited selection of mostly exclusive PFAS signature fragments.	12.5	1	15
	Ethyl 1,4-dihydro-5-isopropoxy-2-methyl-4-(2-trifluoromethylphenyl)-1,6-naphthyridine-3-carboxylate	C22 H23 F3 N2 O3	No results	No results	Full match	No results	0.55	420.166	419.159	11.531	317200	10	0	0					0.16631	396	0.193148		No matches found	No matches found	No matches found	No matches found	0.12	0	No matches found	No matches found	No matches found	DDA for preferred ion	[M-H]-1	176116	213472	79503.2	38.0836	40.5049	67.0825	1.212	0.451	0.372	0.28	-1.15	-1.42	0.999654	0.0331397	0.0576225	1
	MS2 Hits	Name	Description	FISh Coverage	# Matched Fr.	# Missed Fr.
		PFAS General from FluoroMatch Suite.cLib	Visit innovativeomics.com for up to date libraries and non-targeted vendor neutral mass spectrometry software including PFAS analysis and lipidomics.	8.33	1	804
		PFAS Fine signature fragment_lib.cLib	A PFAS database containing a limited selection of mostly exclusive PFAS signature fragments.	0	0	16
	Ethyl 1,4-dihydro-5-isopropoxy-2-methyl-4-(2-trifluoromethylphenyl)-1,6-naphthyridine-3-carboxylate	C22 H23 F3 N2 O3	No results	No results	Full match	No results	-0.12	420.166	419.159	11.393	342737	10	0	0					0.166025	395	0.192864		No matches found	No matches found	No matches found	No matches found	0.25	0	No matches found	No matches found	No matches found	DDA for preferred ion	[M-H]-1	211177	193223	90751	42.2353	64.9822	67.7805	0.915	0.43	0.47	-0.13	-1.22	-1.09	0.556276	0.0411017	0.527289	1
	MS2 Hits	Name	Description	FISh Coverage	# Matched Fr.	# Missed Fr.
		PFAS General from FluoroMatch Suite.cLib	Visit innovativeomics.com for up to date libraries and non-targeted vendor neutral mass spectrometry software including PFAS analysis and lipidomics.	12.5	2	803
		PFAS Fine signature fragment_lib.cLib	A PFAS database containing a limited selection of mostly exclusive PFAS signature fragments.	0	0	16
	Ethyl 1,4-dihydro-5-isopropoxy-2-methyl-4-(2-trifluoromethylphenyl)-1,6-naphthyridine-3-carboxylate	C22 H23 F3 N2 O3	No results	No results	Full match	No results	-0.08	420.166	419.159	11.31	487251	10	0	0					0.166043	395	0.192882		No matches found	No matches found	No matches found	No matches found	0.37	0	No matches found	No matches found	No matches found	DDA for preferred ion	[M-H]-1	210996	164472	83756.5	46.9769	82.3164	69.1205	0.78	0.397	0.509	-0.36	-1.33	-0.97	0.751578	0.0630788	0.409994	1
	MS2 Hits	Name	Description	FISh Coverage	# Matched Fr.	# Missed Fr.
		PFAS General from FluoroMatch Suite.cLib	Visit innovativeomics.com for up to date libraries and non-targeted vendor neutral mass spectrometry software including PFAS analysis and lipidomics.	21.43	3	802
		PFAS Fine signature fragment_lib.cLib	A PFAS database containing a limited selection of mostly exclusive PFAS signature fragments.	0	0	16
	2-[2-Imino-6-(trifluoromethoxy)-1,3-benzothiazol-3(2H)-yl]acetamide	C10 H8 F3 N3 O2 S	Full match	No results	Full match	No match	0.95	291.029	290.022	7.345	5.78989e+06	1	0	0					0.0292093	100	0.0477991		No matches found	No matches found	No matches found	No matches found	0.5	18.75	No matches found	Single match found	Multiple matches found	DDA for preferred ion	[M-H]-1	33031.7	37982.1	39348.6	52.9601	68.3497	342.879	1.15	1.191	1.036	0.2	0.25	0.05	0.953697	0.683079	0.906342	1
	MS2 Hits	Name	Description	FISh Coverage	# Matched Fr.	# Missed Fr.
		PFAS General from FluoroMatch Suite.cLib	Visit innovativeomics.com for up to date libraries and non-targeted vendor neutral mass spectrometry software including PFAS analysis and lipidomics.	12.5	4	801
		PFAS Fine signature fragment_lib.cLib	A PFAS database containing a limited selection of mostly exclusive PFAS signature fragments.	9.38	3	13
	2-tert-Butyl-4-(piperazin-1-yl)-6-trifluoromethyl-pyrimidine	C13 H19 F3 N4	Not the top hit	No results	Full match	No results	4.78	288.158	287.15	7.952	3.98292e+06	1	0	0					0.157558	547	0.175964		No matches found	No matches found	No matches found	No matches found	1.12	18.75	No matches found	No matches found	No matches found	DDA for preferred ion	[M-H]-1	1.79943e+06	1.89825e+06	1.95516e+06	41.1522	35.9989	45.2369	1.055	1.087	1.03	0.08	0.12	0.04	0.999828	0.690365	0.718075	1
	MS2 Hits	Name	Description	FISh Coverage	# Matched Fr.	# Missed Fr.
		PFAS General from FluoroMatch Suite.cLib	Visit innovativeomics.com for up to date libraries and non-targeted vendor neutral mass spectrometry software including PFAS analysis and lipidomics.	15.52	9	796
		PFAS Fine signature fragment_lib.cLib	A PFAS database containing a limited selection of mostly exclusive PFAS signature fragments.	5.17	3	13
	2,2-Bis(3-amino-4-hydroxyphenyl)hexafluoropropane	C15 H12 F6 N2 O2	Not the top hit	No results	Full match	Full match	0.2	366.08	365.073	10.16	3.69066e+06	24	0	0					0.0803682	220	0.103752		No matches found	No matches found	No matches found	No matches found	1.86	25	No matches found	No matches found	Single match found	DDA for preferred ion	[M-H]-1	2.12612e+06	2.18362e+06	1.37403e+06	32.4603	43.0304	61.1976	1.027	0.646	0.629	0.04	-0.63	-0.67	0.99316	0.19076	0.301374	1
	MS2 Hits	Name	Description	FISh Coverage	# Matched Fr.	# Missed Fr.
		PFAS General from FluoroMatch Suite.cLib	Visit innovativeomics.com for up to date libraries and non-targeted vendor neutral mass spectrometry software including PFAS analysis and lipidomics.	20.27	15	790
		PFAS Fine signature fragment_lib.cLib	A PFAS database containing a limited selection of mostly exclusive PFAS signature fragments.	4.05	4	12
	3-(Trifluoromethyl)benzyl 3,5-dinitrobenzoate	C15 H9 F3 N2 O6	Unused	No results	Full match	No results	3.74	370.043	369.035	9.43	3.0089e+07	6	0	0					0.0426533	115	0.0662902		No matches found	No matches found	No matches found	No matches found	2.36	6.25	No matches found	No matches found	No matches found	DDA for preferred ion	[M-H]-1	3.52235e+06	2.99828e+06	2.82422e+06	133.517	85.1878	94.604	0.851	0.802	0.942	-0.23	-0.32	-0.09	0.970299	0.445199	0.673706	1
	MS2 Hits	Name	Description	FISh Coverage	# Matched Fr.	# Missed Fr.
		PFAS General from FluoroMatch Suite.cLib	Visit innovativeomics.com for up to date libraries and non-targeted vendor neutral mass spectrometry software including PFAS analysis and lipidomics.	19.38	19	786
		PFAS Fine signature fragment_lib.cLib	A PFAS database containing a limited selection of mostly exclusive PFAS signature fragments.	1.55	1	15
*all masses have been checked against our panel. The only shared mass is 369 with MeFBSAA, unsure if they have different retention times.
[truncated: 48 more columns]

## Sheet: Table S11. Level 4
Level	Putative Name	Putative Formula	Annot. Source: Predicted Compositions	Annot. Source: mzCloud Search	Annot. Source: mzVault Search	Annot. Source: ChemSpider Search	Annot. Source: MassList Search	Annot. DeltaMass [ppm]	Calc. MW	m/z	RT [min]	Area (Max.)	# ChemSpider Results	# mzCloud Results	# mzVault Results	mzCloud Best Match	mzCloud Best Match Confidence	mzCloud Best Sim. Match	mzCloud Best Tree Match	Mass Defect: Standard MD	Mass Defect: Relative MD	Mass Defect: Kendrick MD [C F2]	mzVault Best Match	mzVault Library Match: NIST_2020_MSMS_APCI	mzVault Library Match: NIST_2020_MSMS_BioPep	mzVault Library Match: NIST_2020_MSMS_HR	mzVault Library Match: NIST_2020_MSMS_LR	Class Coverage: PFAS General from FluoroMatch Suite	Class Coverage: PFAS Fine signature fragment_lib	Mass List Match: PFAS_NEG	Mass List Match: PFAS_NIST	Mass List Match: Chemical List PFASSTRUCT-2022-04-20	MS2	Reference Ion	Group Area: Fayetteville	Group Area: Pittsboro	Group Area: Wilmington	Group CV [%]: Fayetteville	Group CV [%]: Pittsboro	Group CV [%]: Wilmington	Ratio: (Pittsboro) / (Fayetteville)	Ratio: (Wilmington) / (Fayetteville)	Ratio: (Wilmington) / (Pittsboro)	Log2 Fold Change: (Pittsboro) / (Fayetteville)	Log2 Fold Change: (Wilmington) / (Fayetteville)	Log2 Fold Change: (Wilmington) / (Pittsboro)	P-value: (Pittsboro) / (Fayetteville)	P-value: (Wilmington) / (Fayetteville)	P-value: (Wilmington) / (Pittsboro)
4a	5-Butyl-2-[4-(3,4,5-trifluorophenyl)cyclohexyl]-1,3-dioxane	C20 H27 F3 O2	Full match	No results	No results	Full match	No results	-3.83	356.195	355.188	8.99	3.53453e+06	1	0	0					0.194949	547	0.217702		No matches found	No matches found	No matches found	No matches found	0	0	No matches found	No matches found	No matches found	DDA for preferred ion	[M-H]-1	88158.4	75702	785465	139.589	64.9015	101.253	0.859	8.91	10.376	-0.22	3.16	3.38	0.336659	0.709246	0.0522051
	[Similar to: Mephobarbital; ΔMass: 339.1279 Da]	C33 H35 Cl F3 N O3	Full match	Invalid mass	No results	No results	No results	4.4	585.228	584.221	13.35	9.55877e+06	0	11	0			68.4		0.228331	390	0.265713		No matches found	No matches found	No matches found	No matches found	0	0	No matches found	No matches found	No matches found	DDA for preferred ion	[M-H]-1	274673	536321	1.55167e+06	123.177	85.9825	103	1.953	5.649	2.893	0.97	2.5	1.53	0.486547	0.00884912	0.295003
	4-{[(1,1,1-Trifluoro-2-decanyl)oxy]methyl}benzoic acid	C18 H25 F3 O3	Full match	No results	No results	Full match	No results	0.67	346.176	345.169	11.052	6.5465e+06	1	0	0					0.175811	508	0.197923		No matches found	No matches found	No matches found	No matches found	0	0	No matches found	No matches found	No matches found	DDA for preferred ion	[M-H]-1	414940	333728	3.20926e+06	115.143	87.7822	66.6972	0.804	7.734	9.616	-0.31	2.95	3.27	0.898851	0.00193771	0.00100003
	1-Benzyl-3-[1-(ethylsulfanyl)-2,2,2-trifluoroethyl]-5-hydroxy-5-phenyl-1,5-dihydro-2H-pyrrol-2-one	C21 H20 F3 N O2 S	Full match	No results	No results	Full match	No results	-0.39	407.117	406.109	11.049	2.8244e+06	1	0	0					0.116525	286	0.14253		No matches found	No matches found	No matches found	No matches found	0	0	No matches found	No matches found	No matches found	DDA for preferred ion	[M-H]-1	316837	420489	1.767e+06	102.952	88.6617	50.3474	1.327	5.577	4.202	0.41	2.48	2.07	0.99367	0.00251848	0.00398139
4b	N-(Methylcarbamoyl)-4-[3-(trifluoromethyl)phenyl]-1-piperazinecarboxamide	C14 H17 F3 N4 O2	Full match	No results	No results	Full match	No results	4.16	330.132	329.124	4.039	5.71488e+08	3	0	0					0.131734	399	0.152821		No matches found	No matches found	No matches found	No matches found	0.37	6.25	No matches found	No matches found	No matches found	DDA for preferred ion	[M-H]-1	6.55261e+07	1.56603e+07	1.40834e+08	107.544	101.607	83.1389	0.239	2.149	8.993	-2.06	1.1	3.17	0.0371747	0.534572	0.118765
	MS2 Hits	Name	Description	FISh Coverage	# Matched Fr.	# Missed Fr.
		PFAS General from FluoroMatch Suite.cLib	Visit innovativeomics.com for up to date libraries and non-targeted vendor neutral mass spectrometry software including PFAS analysis and lipidomics.	3.45	3	802
		PFAS Fine signature fragment_lib.cLib	A PFAS database containing a limited selection of mostly exclusive PFAS signature fragments.	1.15	1	15
	Putative Molecular Formula Hits	Formula	Molecular Weight	DeltaMass [Da]	DeltaMass [ppm]	RDBE	H/C	Rank	# Matched Iso.	# Missed Iso.	# Matched Frag.	SFit [%]	Pattern Cov. [%]	MS Cov. [%]	MSMS Cov. [%]	In ChemSpider	Compound Match
		C14 H17 F3 N4 O2	330.13	0.00137	4.16	7	1.2	1	3	0	36	56.3354	99.91	99.48	61.7	TRUE	Full match
		C12 H22 F3 N2 O3 P	330.132	-0.00028	-0.85	2	1.8	2	2	1	40	37.9594	98.77	97.68	61.14	FALSE	No match
		C11 H18 F4 N4 O3	330.132	0.00023	0.7	3	1.6	3	2	1	40	33.3089	98.94	97.68	61.14	FALSE	No match
	3,3,4,4-Tetrafluoro-1,2-dipropylcyclobutene	C10 H14 F4	Full match	Invalid mass	No match	Full match	Full match	-4.46	210.102	209.095	6.558	1.01403e+08	1	16	1			97.4		0.102226	487	0.115647	95.4	No matches found	No matches found	Single match found	No matches found	0.62	0	No matches found	No matches found	Single match found	DDA for preferred ion	[M-H]-1	1.94305e+07	3.41167e+07	2.2498e+07	106.171	54.8511	72.0124	1.756	1.158	0.659	0.81	0.21	-0.6	0.916856	0.975674	0.959582
	MS2 Hits	Name	Description	FISh Coverage	Class Coverage	# Matched Fr.	# Missed Fr.
		PFAS General from FluoroMatch Suite.cLib	Visit innovativeomics.com for up to date libraries and non-targeted vendor neutral mass spectrometry software including PFAS analysis and lipidomics.	50	0.62	5	800
		PFAS Fine signature fragment_lib.cLib	A PFAS database containing a limited selection of mostly exclusive PFAS signature fragments.	0	0	0	16
	Putative Molecular Formula Hits	Formula	Molecular Weight	DeltaMass [Da]	DeltaMass [ppm]	RDBE	H/C	Rank	# Matched Iso.	# Missed Iso.	# Matched Frag.	SFit [%]	Pattern Cov. [%]	MS Cov. [%]	MSMS Cov. [%]	In ChemSpider	Compound Match
		C10 H14 F4	210.103	-0.00094	-4.48	2	1.4	1	2	0	2	77.6266	99.53	100	0.86	TRUE	Full match
	3,3,4,4-Tetrafluoro-1,2-dipropylcyclobutene	C10 H14 F4	Full match	Invalid mass	No match	Full match	Full match	-4.48	210.102	209.095	5.677	1.78873e+08	1	16	1			79.3		0.102223	487	0.115643	89.1	No matches found	No matches found	Single match found	No matches found	0.62	0	No matches found	No matches found	Single match found	DDA for preferred ion	[M-H]-1	3.16419e+07	4.52388e+07	3.37942e+07	54.0324	91.1276	79.4748	1.43	1.068	0.747	0.52	0.09	-0.42	0.983669	0.923497	0.845263
	Checked	Name	Description	FISh Coverage	Class Coverage	# Matched Fr.	# Missed Fr.
	FALSE	PFAS General from FluoroMatch Suite.cLib	Visit innovativeomics.com for up to date libraries and non-targeted vendor neutral mass spectrometry software including PFAS analysis and lipidomics.	20.83	0.62	5	800
	FALSE	PFAS Fine signature fragment_lib.cLib	A PFAS database containing a limited selection of mostly exclusive PFAS signature fragments.	0	0	0	16
	Putative Molecular Formula Hits	Formula	Molecular Weight	DeltaMass [Da]	DeltaMass [ppm]	RDBE	H/C	Rank	# Matched Iso.	# Missed Iso.	# Matched Frag.	SFit [%]	Pattern Cov. [%]	MS Cov. [%]	MSMS Cov. [%]	In ChemSpider	Compound Match
		C10 H14 F4	210.103	-0.00094	-4.48	2	1.4	1	2	0	2	77.6266	99.53	100	0.86	TRUE	Full match
	*all masses have been checked against our panel & there are no shared masses.
[truncated: 49 more columns]

## Sheet: Table S12. Level 5
Level	Putative Name	Putative Formula	Annot. Source: Predicted Compositions	Annot. Source: mzCloud Search	Annot. Source: mzVault Search	Annot. Source: ChemSpider Search	Annot. Source: MassList Search	Annot. DeltaMass [ppm]	Calc. MW	m/z	RT [min]	Area (Max.)	# ChemSpider Results	# mzCloud Results	# mzVault Results	mzCloud Best Match	mzCloud Best Match Confidence	mzCloud Best Sim. Match	mzCloud Best Tree Match	Mass Defect: Standard MD	Mass Defect: Relative MD	Mass Defect: Kendrick MD [C F2]	mzVault Best Match	mzVault Library Match: NIST_2020_MSMS_APCI	mzVault Library Match: NIST_2020_MSMS_BioPep	mzVault Library Match: NIST_2020_MSMS_HR	mzVault Library Match: NIST_2020_MSMS_LR	Class Coverage: PFAS General from FluoroMatch Suite	Class Coverage: PFAS Fine signature fragment_lib	Mass List Match: PFAS_NEG	Mass List Match: PFAS_NIST	Mass List Match: Chemical List PFASSTRUCT-2022-04-20	MS2	Reference Ion	Group Area: Fayetteville	Group Area: Pittsboro	Group Area: Wilmington	Group CV [%]: Fayetteville	Group CV [%]: Pittsboro	Group CV [%]: Wilmington	Ratio: (Pittsboro) / (Fayetteville)	Ratio: (Wilmington) / (Fayetteville)	Ratio: (Wilmington) / (Pittsboro)	Log2 Fold Change: (Pittsboro) / (Fayetteville)	Log2 Fold Change: (Wilmington) / (Fayetteville)	Log2 Fold Change: (Wilmington) / (Pittsboro)	P-value: (Pittsboro) / (Fayetteville)	P-value: (Wilmington) / (Fayetteville)	P-value: (Wilmington) / (Pittsboro)
5a	1-[(2-Decyltetradecyl)oxy]-3-[(perfluorooctyl)ethylthio]-2-propanol	C37 H59 F17 O2 S	No match	No results	No results	No results	Full match	3.98	890.4	889.393	8.434	1.09146e+07	0	0	0					0.39997	449	0.456846		No matches found	No matches found	No matches found	No matches found	0	0	No matches found	No matches found	Single match found	DDA for preferred ion	[M-H]-1	54983.5	83881.2	63626.8	41.3602	189.689	348.764	1.526	1.157	0.759	0.61	0.21	-0.4	0.288781	0.73361	0.515081
	4-[Difluoro(3,4,5-trifluorophenoxy)methyl]-3,5-difluoro-4'-propylbiphenyl	C22 H15 F7 O	No match	No results	No results	Full match	No match	1.92	428.102	427.095	10.663	533460	21	0	0					0.101935	238	0.12928		No matches found	No matches found	No matches found	No matches found	0	0	No matches found	No matches found	Multiple matches found	DDA for preferred ion	[M-H]-1	234490	175493	124778	53.4467	77.8378	81.4774	0.748	0.532	0.711	-0.42	-0.91	-0.49	0.927733	0.37332	0.698225
	1H,1H,2H,2H-Perfluorooctyltriethoxysilane	C14 H19 F13 O3 Si	No results	No results	No results	Full match	Full match	0.01	510.09	509.082	13.329	1.8998e+06	3	0	0					0.0895931	176	0.122176		No matches found	No matches found	No matches found	No matches found	0	0	No matches found	No matches found	Multiple matches found	DDA for preferred ion	[M-H]-1	1.40319e+06	1.18724e+06	978839	38.0756	47.179	45.5744	0.846	0.698	0.824	-0.24	-0.52	-0.28	0.503519	0.383873	0.994606
	4H-1,2,4-triazole-3-thiol, 4-(2,3-dimethylphenyl)-5-[3-(1,1,2,2-tetrafluoroethoxy)phenyl]-	C18 H15 F4 N3 O S	Not the top hit	Invalid mass	No results	Full match	Full match	1.48	397.088	396.081	11.051	8.0901e+06	6	1	0			81.3		0.0877825	221	0.113147		No matches found	No matches found	No matches found	No matches found	0	0	No matches found	No matches found	Single match found	DDA for preferred ion	[M-H]-1	157456	122073	1.76292e+06	130.171	101.239	90.6973	0.775	11.196	14.442	-0.37	3.48	3.85	0.856709	0.00102101	0.000394953
5B	1,1,1,2,2,3,3,4,4,5,5,6,6,7,7-Pentadecafluorononacosane	C29 H45 F15	No match	Invalid mass	No results	Full match	Full match	2.04	678.33	677.322	14.648	1.478e+06	1	1	0			67.2		0.329559	486	0.372888		No matches found	No matches found	No matches found	No matches found	1.74	0	No matches found	No matches found	Single match found	DDA for preferred ion	[M-H]-1	58711	89228.5	61917.7	5.92835	106.983	134.007	1.52	1.055	0.694	0.6	0.08	-0.53	0.214515	0.0404486	0.949377
	MS2 Hits	Name	Description	FISh Coverage	Class Coverage	# Matched Fr.	# Missed Fr.
		PFAS General from FluoroMatch Suite.cLib	Visit innovativeomics.com for up to date libraries and non-targeted vendor neutral mass spectrometry software including PFAS analysis and lipidomics.	5.09	1.74	14	791
		PFAS Fine signature fragment_lib.cLib	A PFAS database containing a limited selection of mostly exclusive PFAS signature fragments.	0	0	0	16
	Putative Molecular Formula Hits	Formula	Molecular Weight	DeltaMass [Da]	DeltaMass [ppm]	RDBE	H/C	Rank	# Matched Iso.	# Missed Iso.	# Matched Frag.	SFit [%]	Pattern Cov. [%]	MS Cov. [%]	MSMS Cov. [%]	In ChemSpider	Compound Match
		C39 H46 Cl F3 N4 O	678.331	-0.00167	-2.46	17	1.2	1	4	0	82	57.3839	98.2	100	85.61	FALSE	No match
		C34 H46 Cl F3 N6 O3	678.327	0.00236	3.47	13	1.4	2	4	0	90	54.4253	98.42	100	88.14	FALSE	No match
		C36 H47 Cl F4 N4 O2	678.332	-0.00281	-4.14	13	1.3	3	4	0	88	55.6191	98.37	100	86.74	FALSE	No match
		C32 H61 F3 O S5	678.328	0.00175	2.59	1	1.9	4	4	0	64	61.7128	97.54	100	79.68	FALSE	No match
	1-Bromo-9-({9-[(4,4,5,5,5-pentafluoropentyl)sulfanyl]nonyl}sulfanyl)nonane	C23 H42 Br F5 S2	Invalid mass	No results	Full match	Full match		1.63	556.184	555.177	14.479	5.1683e+06	2	0	0					0.184053	331	0.21958		No matches found	No matches found	No matches found	No matches found	3.23	6.25	No matches found	No matches found	Single match found	DDA for preferred ion	[M-H]-1	1.6356e+06	318044	287502	94.1994	124.617	126.006	0.194	0.176	0.904	-2.36	-2.51	-0.15	0.199599	0.0969742	0.993809
	MS2 Hits	Name	Description	FISh Coverage	Class Coverage	# Matched Fr.	# Missed Fr.
		PFAS General from FluoroMatch Suite.cLib	Visit innovativeomics.com for up to date libraries and non-targeted vendor neutral mass spectrometry software including PFAS analysis and lipidomics.	17.27	3.23	26	779
		PFAS Fine signature fragment_lib.cLib	A PFAS database containing a limited selection of mostly exclusive PFAS signature fragments.	0.72	6.25	1	15
	2,2'-(5-Bromo-2-fluoro-1,3-phenylene)bis(4,4,5,5-tetramethyl-1,3,2-dioxaborolane)	C18 H26 B2 Br F O4	Invalid mass	No results	No results	No match	No match	0.17	426.119	425.111	11.045	6.05303e+06	8	0	0					0.118532	278	0.145751		No matches found	No matches found	No matches found	No matches found	1.99	6.25	No matches found	Single match found	Single match found	DDA for preferred ion	[M-H]-1	325319	968350	1.97194e+06	92.4838	91.1496	70.7192	2.977	6.062	2.036	1.57	2.6	1.03	0.823447	0.0181912	0.145999
	MS2 Hits	Name	Description	FISh Coverage	Class Coverage	# Matched Fr.	# Missed Fr.
		PFAS General from FluoroMatch Suite.cLib	Visit innovativeomics.com for up to date libraries and non-targeted vendor neutral mass spectrometry software including PFAS analysis and lipidomics.	13.45	1.99	16	789
		PFAS Fine signature fragment_lib.cLib	A PFAS database containing a limited selection of mostly exclusive PFAS signature fragments.	0.84	6.25	1	15
	Putative Molecular Formula Hits	Formula	Molecular Weight	DeltaMass [Da]	DeltaMass [ppm]	RDBE	H/C	Rank	# Matched Iso.	# Missed Iso.	# Matched Frag.	SFit [%]	Pattern Cov. [%]	MS Cov. [%]	MSMS Cov. [%]	In ChemSpider	Compound Match
		C14 H24 Cl2 F4 N4 O2	426.121	-0.00271	-6.37	2	1.7	1	4	0	69	66.9752	91.24	57.48	79.05	FALSE	Invalid mass
		C16 H27 Cl2 F3 O5	426.119	-0.00023	-0.54	1	1.7	2	4	0	59	65.2116	90.38	57.48	70.15	FALSE	No match
		C11 H24 Cl2 F3 N8 P	426.119	-0.00054	-1.26	2	2.2	3	4	0	56	66.9813	92.63	57.48	47.72	FALSE	No match
		C10 H20 Cl2 F4 N10	426.119	-3e-05	-0.06	3	2	4	4	0	43	65.638	93.03	57.48	40.39	FALSE	No match
	MFCD00032915	C15 H6 Cl F3 N2 O4	Unused	No results	No results	No results	No match	-4.76	369.995	368.988	9.181	5.3573e+06	11	0	0					-0.00494361	-13	0.0186902		No matches found	No matches found	No matches found	No matches found	2.11	6.25	No matches found	No matches found	No matches found	DDA for preferred ion	[M-H]-1	377813	906131	719494	103.159	94.8494	112.348	2.398	1.904	0.794	1.26	0.93	-0.33	0.292576	0.610383	0.634937
	MS2 Hits	Name	Description	FISh Coverage	Class Coverage	# Matched Fr.	# Missed Fr.
		PFAS General from FluoroMatch Suite.cLib	Visit innovativeomics.com for up to date libraries and non-targeted vendor neutral mass spectrometry software including PFAS analysis and lipidomics.	26.15	2.11	17	788
		PFAS Fine signature fragment_lib.cLib	A PFAS database containing a limited selection of mostly exclusive PFAS signature fragments.	1.54	6.25	1	15
	Putative Molecular Formula Hits	Formula	Molecular Weight	DeltaMass [Da]	DeltaMass [ppm]	RDBE	H/C	Rank	# Matched Iso.	# Missed Iso.	# Matched Frag.	SFit [%]	Pattern Cov. [%]	MS Cov. [%]	MSMS Cov. [%]	In ChemSpider	Compound Match
		C7 H11 F3 N2 O8 P2	369.994	0.00078	2.12	3	1.6	1	1	0	35	100	90.82	2.48	93.01	FALSE	No match
		C6 H7 F4 N4 O8 P	369.994	0.00129	3.5	4	1.2	2	1	0	34	100	91.67	2.48	91.57	FALSE	No match
		C4 H9 F6 N4 O5 P S	369.994	0.00151	4.08	0	2.3	3	1	0	34	100	90.71	2.48	91.05	FALSE	No match
		C3 H10 F6 N6 O2 P2 S	369.997	-0.00148	-4	0	3.3	4	1	0	33	100	91.47	2.48	90.9	FALSE	No match
	cyflufenamid	C20 H17 F5 N2 O2	No match	Invalid mass	Invalid mass	No results	No match	-4.7	412.119	411.112	10.502	1.50662e+06	23	1	0			63.8		0.119083	289	0.145408		No matches found	No matches found	No matches found	No matches found	0.12	0	No matches found	No matches found	No matches found	DDA for preferred ion	[M-H]-1	59368.9	59650.4	145236	99.6004	27.761	110.478	1.005	2.446	2.435	0.01	1.29	1.28	0.704184	0.233662	0.0457543
	MS2 Hits	Name	Description	FISh Coverage	Class Coverage	# Matched Fr.	# Missed Fr.
		PFAS General from FluoroMatch Suite.cLib	Visit innovativeomics.com for up to date libraries and non-targeted vendor neutral mass spectrometry software including PFAS analysis and lipidomics.	10	0.12	1	804
		PFAS Fine signature fragment_lib.cLib	A PFAS database containing a limited selection of mostly exclusive PFAS signature fragments.	0	0	0	16
	Putative Molecular Formula Hits	Formula	Molecular Weight	DeltaMass [Da]	DeltaMass [ppm]	RDBE	H/C	Rank	# Matched Iso.	# Missed Iso.	# Matched Frag.	SFit [%]	Pattern Cov. [%]	MS Cov. [%]	MSMS Cov. [%]	In ChemSpider	Compound Match
		C16 H24 F3 N2 O3 P S	412.12	-0.00065	-1.58	5	1.5	1	2	0	1	98.039	95.41	48.98	26.62	FALSE	No match
		C14 H27 F3 O6 S2	412.12	-0.00103	-2.5	0	1.9	2	2	0	1	91.9688	91.34	48.98	26.62	FALSE	No match
		C14 H19 F3 N4 O7	412.121	-0.0015	-3.64	6	1.4	3	2	0	1	89.8166	97.61	48.98	26.62	FALSE	No match
		C13 H25 F4 N2 O4 P S	412.121	-0.00179	-4.35	1	1.9	4	2	0	1	85.7482	95.49	48.98	26.62	FALSE	No match
	4,4'-{[2-(3-Fluorophenyl)dihydropyrimidine-1,3(2H,4H)-diyl]bis(methylene)}bis[N,N-bis(2-chloroethyl)aniline]	C32 H39 Cl4 F N4	No match	No results	No results	No results	No match	-3.9	638.189	637.182	14.167	655479	3	0	0					0.188795	296	0.22956		No matches found	No matches found	No matches found	No matches found	0.12	0	No matches found	No matches found	No matches found	DDA for preferred ion	[M-H]-1	79505.2	81747.3	81149	4.71213	62.7942	108.059	1.028	1.021	0.993	0.04	0.03	-0.01	0.495445	0.396254	0.989864
	MS2 Hits	Name	Description	FISh Coverage	Class Coverage	# Matched Fr.	# Missed Fr.
		PFAS General from FluoroMatch Suite.cLib	Visit innovativeomics.com for up to date libraries and non-targeted vendor neutral mass spectrometry software including PFAS analysis and lipidomics.	9.52	0.12	1	804
		PFAS Fine signature fragment_lib.cLib	A PFAS database containing a limited selection of mostly exclusive PFAS signature fragments.	0	0	0	16
	Putative Molecular Formula Hits	Formula	Molecular Weight	DeltaMass [Da]	DeltaMass [ppm]	RDBE	H/C	Rank	# Matched Iso.	# Missed Iso.	# Matched Frag.	SFit [%]	Pattern Cov. [%]	MS Cov. [%]	MSMS Cov. [%]	In ChemSpider	Compound Match
		C34 H33 F3 N2 O3 S2	638.188	0.00033	0.51	18	1	1	3	0	0	68.9936	96.73	100	0	FALSE	No match
		C31 H34 F4 N2 O4 S2	638.19	-0.00082	-1.28	14	1.1	2	3	0	0	66.9598	96.94	100	0	FALSE	No match
		C32 H38 F3 O4 P S2	638.19	-0.00133	-2.08	13	1.2	3	3	0	0	66.3661	96.91	100	0	FALSE	No match
		C28 H34 F3 N6 O2 P S2	638.187	0.00136	2.13	14	1.2	4	3	0	0	64.2597	97.19	100	0	FALSE	No match
	RISPERIDONE-D4	C23 H23 D4 F N4 O2	No match	Invalid mass	Invalid mass	No results	No match	4.8	414.239	413.232	9.863	6.51885e+06	23	6	0			65.8		0.2389	577	0.26536		No matches found	No matches found	No matches found	No matches found	1.99	31.25	No matches found	No matches found	No matches found	DDA for preferred ion	[M-H]-1	146486	252075	602675	107.389	99.0349	138.014	1.721	4.114	2.391	0.78	2.04	1.26	0.882285	0.0465438	0.216972
	MS2 Hits	Name	Description	FISh Coverage	Class Coverage	# Matched Fr.	# Missed Fr.
		PFAS General from FluoroMatch Suite.cLib	Visit innovativeomics.com for up to date libraries and non-targeted vendor neutral mass spectrometry software including PFAS analysis and lipidomics.	21.33	1.99	16	789
		PFAS Fine signature fragment_lib.cLib	A PFAS database containing a limited selection of mostly exclusive PFAS signature fragments.	5.33	31.25	5	11
	Putative Molecular Formula Hits	Formula	Molecular Weight	DeltaMass [Da]	DeltaMass [ppm]	RDBE	H/C	Rank	# Matched Iso.	# Missed Iso.	# Matched Frag.	SFit [%]	Pattern Cov. [%]	MS Cov. [%]	MSMS Cov. [%]	In ChemSpider	Compound Match
		C17 H34 F3 N4 O2 P	414.237	0.00175	4.23	2	2	1	3	0	32	64.3127	99.86	100	62.63	FALSE	No match
		C20 H34 F4 O4	414.239	-0.00042	-1.02	2	1.7	2	3	0	29	62.2379	99.75	100	33.37	FALSE	No match
		C21 H35 F5 S	414.238	0.00094	2.26	2	1.7	3	3	0	15	69.8833	95.61	100	21.43	FALSE	No match
		C23 H33 F3 O3	414.238	0.00072	1.74	6	1.4	4	3	0	27	54.5191	99.71	100	32.78	TRUE	No match
3c	Niaprazine	C20 H25 F N4 O	No match	Invalid mass	Full match	No results	3.17	356.202	355.195	10.026	2.16636e+07	5	6	0			69.2			0.20237	568	0.225123		No matches found	No matches found	No matches found	No matches found	0.62	12.5	No matches found	No matches found	No matches found	DDA for preferred ion	[M-H]-1	4.9491e+06	5.93485e+06	4.47616e+06	44.8028	73.425	91.6687	1.199	0.904	0.754	0.26	-0.14	-0.41	0.9911	0.561959	0.520694
	MS2 Hits	Name	Description	FISh Coverage	# Matched Fr.	# Missed Fr.
		PFAS General from FluoroMatch Suite.cLib	Visit innovativeomics.com for up to date libraries and non-targeted vendor neutral mass spectrometry software including PFAS analysis and lipidomics.	18.52	5	800
		PFAS Fine signature fragment_lib.cLib	A PFAS database containing a limited selection of mostly exclusive PFAS signature fragments.	7.41	2	14
3c	Niaprazine	C20 H25 F N4 O	No match	Invalid mass	Full match	No results	3.11	356.202	355.195	10.134	1.18714e+07	5	6	0			69.2			0.202348	568	0.225101		No matches found	No matches found	No matches found	No matches found	0.62	12.5	No matches found	No matches found	No matches found	DDA for preferred ion	[M-H]-1	2.83666e+06	3.88402e+06	2.42473e+06	54.5891	54.4989	100.991	1.369	0.855	0.624	0.45	-0.23	-0.68	0.873258	0.726064	0.409065
	MS2 Hits	Name	Description	FISh Coverage	# Matched Fr.	# Missed Fr.
		PFAS General from FluoroMatch Suite.cLib	Visit innovativeomics.com for up to date libraries and non-targeted vendor neutral mass spectrometry software including PFAS analysis and lipidomics.	18.52	5	800
		PFAS Fine signature fragment_lib.cLib	A PFAS database containing a limited selection of mostly exclusive PFAS signature fragments.	7.41	2	14
3c	Niaprazine	C20 H25 F N4 O	No match	Invalid mass	Full match	No results	3.04	356.202	355.195	9.422	1.90459e+07	5	7	0			60.4			0.202323	568	0.225076		No matches found	No matches found	No matches found	No matches found	1.24	12.5	No matches found	No matches found	No matches found	DDA for preferred ion	[M-H]-1	4.5919e+06	3.75642e+06	3.51953e+06	33.4133	88.1986	101.829	0.818	0.766	0.937	-0.29	-0.38	-0.09	0.843057	0.422568	0.868807
	MS2 Hits	Name	Description	FISh Coverage	# Matched Fr.	# Missed Fr.
		PFAS General from FluoroMatch Suite.cLib	Visit innovativeomics.com for up to date libraries and non-targeted vendor neutral mass spectrometry software including PFAS analysis and lipidomics.	16.39	10	795
		PFAS Fine signature fragment_lib.cLib	A PFAS database containing a limited selection of mostly exclusive PFAS signature fragments.	3.28	2	14
3c	Niaprazine	C20 H25 F N4 O	No match	No results	Full match	No results	3.02	356.202	355.195	10.271	2.31248e+07	5	0	0						0.202314	568	0.225067		No matches found	No matches found	No matches found	No matches found	3.11	12.5	No matches found	No matches found	No matches found	DDA for preferred ion	[M-H]-1	3.91634e+06	5.53717e+06	3.94999e+06	46.8488	49.8257	89.9121	1.414	1.009	0.713	0.5	0.01	-0.49	0.685447	0.919539	0.809303
	MS2 Hits	Name	Description	FISh Coverage	# Matched Fr.	# Missed Fr.
		PFAS General from FluoroMatch Suite.cLib	Visit innovativeomics.com for up to date libraries and non-targeted vendor neutral mass spectrometry software including PFAS analysis and lipidomics.	29.41	25	780
		PFAS Fine signature fragment_lib.cLib	A PFAS database containing a limited selection of mostly exclusive PFAS signature fragments.	2.35	2	14
3C	CP 226269	C18 H19 F N4	Unused	No results	Full match	No results	4.55	310.161	309.154	10.028	5.89411e+07	20	0	0						0.160786	518	0.180598		No matches found	No matches found	No matches found	No matches found	1.74	12.5	No matches found	No matches found	No matches found	DDA for preferred ion	[M-H]-1	1.25552e+07	2.0424e+07	8.78752e+06	62.6492	63.2059	113.4	1.627	0.7	0.43	0.7	-0.51	-1.22	0.691309	0.585892	0.156589
	MS2 Hits	Name	Description	FISh Coverage	# Matched Fr.	# Missed Fr.
		PFAS General from FluoroMatch Suite.cLib	Visit innovativeomics.com for up to date libraries and non-targeted vendor neutral mass spectrometry software including PFAS analysis and lipidomics.	28.57	14	791
		PFAS Fine signature fragment_lib.cLib	A PFAS database containing a limited selection of mostly exclusive PFAS signature fragments.	4.08	2	14
3C	fenflumizol	C23 H18 F2 N2 O2	No match	No results	Full match	No results	2.3	392.135	391.127	11.308	1.15893e+06	13	0	0						0.134535	343	0.159583		No matches found	No matches found	No matches found	No matches found	1.61	25	No matches found	No matches found	No matches found	DDA for preferred ion	[M-H]-1	27562.7	31092.8	27988	9.3337	109.59	206.258	1.128	1.015	0.9	0.17	0.02	-0.15	0.563371	0.380125	0.999715
	MS2 Hits	Name	Description	FISh Coverage	# Matched Fr.	# Missed Fr.
		PFAS General from FluoroMatch Suite.cLib	Visit innovativeomics.com for up to date libraries and non-targeted vendor neutral mass spectrometry software including PFAS analysis and lipidomics.	17.81	13	792
		PFAS Fine signature fragment_lib.cLib	A PFAS database containing a limited selection of mostly exclusive PFAS signature fragments.	4.11	4	12
3C	13,13,13-Trifluorotridecylsulfuric acid	C13 H25 F3 O4 S	Full match	No results	Full match	No results	1.15	334.143	333.136	10.161	3.26383e+06	1	0	0						0.142948	428	0.164291		No matches found	No matches found	No matches found	No matches found	1.61	12.5	No matches found	No matches found	No matches found	DDA for preferred ion	[M-H]-1	2.37462e+06	2.12067e+06	1.70781e+06	23.9392	31.1217	51.859	0.893	0.719	0.805	-0.16	-0.48	-0.31	0.881987	0.0878539	0.332886
	MS2 Hits	Name	Description	FISh Coverage	# Matched Fr.	# Missed Fr.
		PFAS General from FluoroMatch Suite.cLib	Visit innovativeomics.com for up to date libraries and non-targeted vendor neutral mass spectrometry software including PFAS analysis and lipidomics.	16.88	13	792
		PFAS Fine signature fragment_lib.cLib	A PFAS database containing a limited selection of mostly exclusive PFAS signature fragments.	2.6	2	14
3C	1-[4-Fluoro-3-(4,4,5,5-tetramethyl-1,3,2-dioxaborolan-2-yl)phenyl]-1-pentanone	C17 H24 B F O3	No match	No results	Full match	No results	-4	306.179	305.172	8.255	4.35618e+06	18	0	0						0.179027	585	0.198585		No matches found	No matches found	No matches found	No matches found	1.37	6.25	No matches found	No matches found	No matches found	DDA for preferred ion	[M-H]-1	560528	497638	323482	62.0093	49.4187	135.892	0.888	0.577	0.65	-0.17	-0.79	-0.62	0.997573	0.638014	0.730959
	MS2 Hits	Name	Description	FISh Coverage	# Matched Fr.	# Missed Fr.
		PFAS General from FluoroMatch Suite.cLib	Visit innovativeomics.com for up to date libraries and non-targeted vendor neutral mass spectrometry software including PFAS analysis and lipidomics.	28.21	11	794
		PFAS Fine signature fragment_lib.cLib	A PFAS database containing a limited selection of mostly exclusive PFAS signature fragments.	2.56	1	15
3C	Triamcinolone	C21 H27 F O6	No match	No results	Full match	No results	-1.81	394.178	393.171	10.361	4.25659e+06	24	0	0						0.178452	453	0.20363		No matches found	No matches found	No matches found	No matches found	1.37	6.25	No matches found	No matches found	No matches found	DDA for preferred ion	[M-H]-1	133542	114266	129462	180.117	17.7534	157.575	0.856	0.969	1.133	-0.22	-0.04	0.18	0.128534	0.252105	0.670207
	MS2 Hits	Name	Description	FISh Coverage	# Matched Fr.	# Missed Fr.
		PFAS General from FluoroMatch Suite.cLib	Visit innovativeomics.com for up to date libraries and non-targeted vendor neutral mass spectrometry software including PFAS analysis and lipidomics.	21.57	11	794
		PFAS Fine signature fragment_lib.cLib	A PFAS database containing a limited selection of mostly exclusive PFAS signature fragments.	1.96	1	15
3C	9-Fluoro-16alpha-methylpregn-4-ene-3,11,20-trione	C22 H29 F O3	No match	No results	Full match	No results	-4.53	360.208	359.201	10.514	4.19299e+06	12	0	0						0.208442	579	0.231451		No matches found	No matches found	No matches found	No matches found	1.24	12.5	No matches found	No matches found	No matches found	DDA for preferred ion	[M-H]-1	76047.8	84993.6	75477.7	15.8013	173.264	19.7697	1.118	0.993	0.888	0.16	-0.01	-0.17	0.0200569	0.996832	0.00438724
	MS2 Hits	Name	Description	FISh Coverage	# Matched Fr.	# Missed Fr.
		PFAS General from FluoroMatch Suite.cLib	Visit innovativeomics.com for up to date libraries and non-targeted vendor neutral mass spectrometry software including PFAS analysis and lipidomics.	18.87	10	795
		PFAS Fine signature fragment_lib.cLib	A PFAS database containing a limited selection of mostly exclusive PFAS signature fragments.	3.77	2	14
	4-(4-Methyl-5-(2-(trifluoromethyl)phenyl)-4H-1,2,4-triazol-3-yl)bicyclo[2.2.2]octane-1-carboxamide	C19 H21 F3 N4 O	Not the top hit	No results	Full match	No results	-2.8	378.166	377.158	10.102	6.30859e+06	11	0	0						0.165686	438	0.189842		No matches found	No matches found	No matches found	No matches found	0.25	0	No matches found	No matches found	No matches found	DDA for preferred ion	[M-H]-1	134550	108964	681112	128.216	20.7796	125.122	0.81	5.062	6.251	-0.3	2.34	2.64	0.304388	0.415769	0.0146293
	MS2 Hits	Name	Description	FISh Coverage	# Matched Fr.	# Missed Fr.
		PFAS General from FluoroMatch Suite.cLib	Visit innovativeomics.com for up to date libraries and non-targeted vendor neutral mass spectrometry software including PFAS analysis and lipidomics.	18.18	2	803
		PFAS Fine signature fragment_lib.cLib	A PFAS database containing a limited selection of mostly exclusive PFAS signature fragments.	0	0	16
	N-[2-(3,4-Dimethoxyphenyl)ethyl]-2-{[5-(3-fluorophenyl)-4-phenyl-4H-1,2,4-triazol-3-yl]sulfanyl}acetamide	C26 H25 F N4 O3 S	No match	No results	Full match	No results	-2.68	492.162	491.155	13.335	900507	8	0	0						0.16182	329	0.193258		No matches found	No matches found	No matches found	No matches found	0.12	0	No matches found	No matches found	No matches found	DDA for preferred ion	[M-H]-1	481588	408169	366657	52.6371	62.7025	52.1477	0.848	0.761	0.898	-0.24	-0.39	-0.15	0.812982	0.767638	0.996028
	MS2 Hits	Name	Description	FISh Coverage	# Matched Fr.	# Missed Fr.
		PFAS General from FluoroMatch Suite.cLib	Visit innovativeomics.com for up to date libraries and non-targeted vendor neutral mass spectrometry software including PFAS analysis and lipidomics.	8.33	1	804
		PFAS Fine signature fragment_lib.cLib	A PFAS database containing a limited selection of mostly exclusive PFAS signature fragments.	0	0	16
	N-[2-(3,4-Dimethoxyphenyl)ethyl]-2-{[5-(3-fluorophenyl)-4-phenyl-4H-1,2,4-triazol-3-yl]sulfanyl}acetamide	C26 H25 F N4 O3 S	No match	No results	No results	No results	No match	3.28	492.165	491.157	11.814	578201	5	0	0					0.164753	335	0.196191		No matches found	No matches found	No matches found	No matches found	0.5	6.25	No matches found	No matches found	No matches found	DDA for preferred ion	[M-H]-1	57530	113925	123356	91.7767	99.2481	82.6609	1.98	2.144	1.083	0.99	1.1	0.11	0.651226	0.495008	0.999994
	MS2 Hits	Name	Description	FISh Coverage	Class Coverage	# Matched Fr.	# Missed Fr.
		PFAS General from FluoroMatch Suite.cLib	Visit innovativeomics.com for up to date libraries and non-targeted vendor neutral mass spectrometry software including PFAS analysis and lipidomics.	50	0.5	4	801
		PFAS Fine signature fragment_lib.cLib	A PFAS database containing a limited selection of mostly exclusive PFAS signature fragments.	12.5	6.25	1	15
	Putative Molecular Formula Hits	Formula	Molecular Weight	DeltaMass [Da]	DeltaMass [ppm]	RDBE	H/C	Rank	# Matched Iso.	# Missed Iso.	# Matched Frag.	SFit [%]	Pattern Cov. [%]	MS Cov. [%]	MSMS Cov. [%]	In ChemSpider	Compound Match
		C20 H25 Cl F4 N6 O2	492.166	-0.00161	-3.27	9	1.3	1	3	0	3	56.3729	94.86	100	100	FALSE	No match
		C18 H29 F5 N4 O2 S2	492.165	-0.00045	-0.92	4	1.6	2	3	0	3	55.5553	98.25	100	100	FALSE	No match
		C22 H28 Cl F3 N2 O5	492.164	0.00087	1.77	8	1.3	3	3	0	3	54.7729	94.35	100	100	FALSE	No match
		C19 H33 F4 N2 O2 P S2	492.166	-0.00097	-1.96	3	1.7	4	3	0	3	54.636	98.22	100	100	FALSE	No match
5c	Pentafluorophenyl 4-(1,3-oxazol-5-yl)benzoate	C16 H6 F5 N O3	No match	Invalid mass	No results	Full match	No match	2.36	355.028	354.02	6.793	7.4587e+06	17	20	0			75.5		0.0276212	78	0.050299		No matches found	No matches found	No matches found	No matches found	0	0	No matches found	No matches found	Single match found	DDA for preferred ion	[M-H]-1	2.35698e+06	717527	217949	80.9877	87.623	125.377	0.304	0.092	0.304	-1.72	-3.43	-1.72	0.0696266	0.00207709	0.786048
	2-{[4-Benzyl-5-(2-fluorophenyl)-4H-1,2,4-triazol-3-yl]sulfanyl}-N-methyl-N-phenylpropanamide	C25 H23 F N4 O S	No match	Invalid mass	No results	Full match	No results	1.16	446.158	445.151	8.78	1.02359e+07	10	1	0			61		0.158177	355	0.186676		No matches found	No matches found	No matches found	No matches found	0	0	No matches found	No matches found	No matches found	DDA for preferred ion	[M-H]-1	3.59508e+06	1.53631e+06	2.208e+06	67.0497	81.3021	77.5709	0.427	0.614	1.437	-1.23	-0.7	0.52	0.00167976	0.198622	0.0222311
	5-Fluoro-N-octyl-2,4-dioxo-3,4-dihydro-1(2H)-pyrimidinecarboxamide	C13 H20 F N3 O3	No results	No results	No results	Full match	No results	1.99	285.149	284.142	8.973	3.67665e+08	9	0	0					0.149437	524	0.167651		No matches found	No matches found	No matches found	No matches found	0	0	No matches found	No matches found	No matches found	DDA for preferred ion	[M-H]-1	107464	4.61723e+06	367085	272.495	168.901	346.538	42.965	3.416	0.08	5.43	1.77	-3.65	0.0321368	0.332078	0.193747
	7-[3-(aminomethyl)-4-methoxyimino-1-pyrrolidinyl]-1-cyclopropyl-6-fluoro-4-oxo-1,8-naphthyridine-3-carboxylic acid	C18 H20 F N5 O4	No match	No results	No results	Full match	No results	1.21	389.15	388.143	9.571	1.13404e+07	21	0	0					0.150403	386	0.175261		No matches found	No matches found	No matches found	No matches found	0	0	No matches found	No matches found	No matches found	DDA for preferred ion	[M-H]-1	98005.6	95034.7	131976	186.21	66.1854	204.563	0.97	1.347	1.389	-0.04	0.43	0.47	0.876379	0.364439	0.169332
	1-Benzyl-3-(2,4-difluorophenyl)-1-{[1-(1-methyl-1H-indol-3-yl)cyclopentyl]methyl}urea	C29 H29 F2 N3 O	Invalid mass	No results	No results	Full match	No results	-1.86	473.227	472.22	9.591	1.88351e+06	7	0	0					0.22699	480	0.257218		No matches found	No matches found	No matches found	No matches found	0	0	No matches found	No matches found	No matches found	DDA for preferred ion	[M-H]-1	74572.6	66261.7	77037	12.8022	144.776	167.199	0.889	1.033	1.163	-0.17	0.05	0.22	0.937803	0.206911	0.467773
	perfluorophenyl (((9H-fluoren-9-yl)methoxy)carbonyl)-L-asparaginate	C25 H17 F5 N2 O5	No match	No results	No results	Full match	No results	-3.66	520.104	519.097	9.666	1.29016e+06	7	0	0					0.103861	200	0.137083		No matches found	No matches found	No matches found	No matches found	0	0	No matches found	No matches found	No matches found	DDA for preferred ion	[M-H]-1	742344	289843	182951	43.6145	72.0932	96.5973	0.39	0.246	0.631	-1.36	-2.02	-0.66	0.0978087	0.000848607	0.500925
	AMG 837	C26 H21 F3 O3	No match	No results	No results	Full match	No results	1.31	438.145	437.138	9.678	2.84408e+07	14	0	0					0.144854	331	0.172841		No matches found	No matches found	No matches found	No matches found	0	0	No matches found	No matches found	No matches found	DDA for preferred ion	[M-H]-1	1.56608e+07	3.27711e+06	5.29537e+06	57.9207	64.1517	76.8198	0.209	0.338	1.616	-2.26	-1.56	0.69	0.00386077	0.0754233	0.131082
	4,4,5,5-Tetramethyl-2-[4-propoxy-2-(trifluoromethyl)phenyl]-1,3,2-dioxaborolane	C16 H22 B F3 O3	No match	No results	No results	Full match	No results	-4.9	330.16	329.153	9.764	2.09827e+08	23	0	0					0.159793	484	0.180882		No matches found	No matches found	No matches found	No matches found	0	0	No matches found	No matches found	No matches found	DDA for preferred ion	[M-H]-1	4.11534e+06	4.38853e+06	1.02884e+08	139.157	116.054	78.0319	1.066	25	23.444	0.09	4.64	4.55	0.986115	0.0228327	0.0248359
	Triamcinolone	C21 H27 F O6	No match	No results	No results	Full match	No results	-1.86	394.178	393.171	10.511	7.39828e+06	24	0	0					0.178433	453	0.203612		No matches found	No matches found	No matches found	No matches found	0	0	No matches found	No matches found	No matches found	DDA for preferred ion	[M-H]-1	84981	97062.3	88127.5	198.318	122.065	251.109	1.142	1.037	0.908	0.19	0.05	-0.14	0.917334	0.376162	0.720468
	Prulifloxacin	C21 H20 F N3 O6 S	No results	Invalid mass	No results	Full match	No results	-1.59	461.105	460.098	10.714	2.82014e+07	6	2	0			86.4		0.104953	228	0.134406		No matches found	No matches found	No matches found	No matches found	0	0	No matches found	No matches found	No matches found	DDA for preferred ion	[M-H]-1	5.44262e+06	7.25057e+06	6.30812e+06	61.4105	74.7427	80.1982	1.332	1.159	0.87	0.41	0.21	-0.2	0.659961	0.889168	0.818821
	N-[4-{[(2,4-Diamino-6-pteridinyl)methyl](methyl)amino}-3-(trifluoromethyl)benzoyl]glutamic acid	C21 H21 F3 N8 O5	No match	No results	No results	Full match	No results	0.91	522.159	567.157	11.202	635580	9	0	0					0.159173	305	0.192527		No matches found	No matches found	No matches found	No matches found	0	0	No matches found	No matches found	No matches found	DDA for preferred ion	[M+FA-H]-1	251732	226680	234509	60.4937	44.3672	45.8236	0.9	0.932	1.035	-0.15	-0.1	0.05	0.951578	0.949949	0.99707
	5-Benzoyl-3-[(4-fluorophenyl)sulfanyl]-1,4,6-triphenyl-2(1H)-pyridinone	C36 H24 F N O2 S	No match	No results	No results	Full match	No results	-0.53	553.151	552.144	11.284	549822	2	0	0					0.150883	273	0.186216		No matches found	No matches found	No matches found	No matches found	0	0	No matches found	No matches found	No matches found	DDA for preferred ion	[M-H]-1	75697	136246	182480	42.0998	78.8281	51.5038	1.8	2.411	1.339	0.85	1.27	0.42	0.0251971	0.00306211	0.999702
	2-(4-Phenyl-1-piperazinyl)-4,6-bis(2,2,2-trifluoroethoxy)-1,3,5-triazine	C17 H17 F6 N5 O2	Unused	No results	No results	Full match	No results	-3.51	437.127	436.12	11.373	3.73902e+06	5	0	0					0.127111	291	0.155033		No matches found	No matches found	No matches found	No matches found	0	0	No matches found	No matches found	No matches found	DDA for preferred ion	[M-H]-1	130285	125729	664292	139.337	21.8856	84.9907	0.965	5.099	5.284	-0.05	2.35	2.4	0.15787	0.837772	0.0242281
	desbutylhalofantrine	C22 H22 Cl2 F3 N O	No match	No results	No results	Full match	No results	-3.24	443.102	442.094	11.728	3.36493e+06	5	0	0					0.101617	229	0.129921		No matches found	No matches found	No matches found	No matches found	0	0	No matches found	No matches found	No matches found	DDA for preferred ion	[M-H]-1	558594	1.03683e+06	1.07933e+06	46.6395	67.1716	59.0801	1.856	1.932	1.041	0.89	0.95	0.06	0.340295	0.0514697	0.84704
	3-{[Isobutyl(2-thienylcarbonyl)amino]methyl}phenyl 4-fluorobenzenesulfonate	C22 H22 F N O4 S2	No match	No results	No results	Full match	No results	-2.78	447.096	446.089	11.729	8.21305e+06	6	0	0					0.0961869	215	0.124746		No matches found	No matches found	No matches found	No matches found	0	0	No matches found	No matches found	No matches found	DDA for preferred ion	[M-H]-1	1.18127e+06	2.57329e+06	3.95672e+06	48.9158	81.0608	57.9406	2.178	3.35	1.538	1.12	1.74	0.62	0.163832	0.0107188	0.810484
	DAF-FM DA	C25 H18 F2 N2 O7	No match	No results	No results	Full match	No results	-0.52	496.108	495.101	11.81	322672	11	0	0					0.107948	218	0.139637		No matches found	No matches found	No matches found	No matches found	0	0	No matches found	No matches found	No matches found	DDA for preferred ion	[M-H]-1	58705	69466.5	67921.3	38.1459	60.7526	65.054	1.183	1.157	0.978	0.24	0.21	-0.03	0.654379	0.258015	0.903633
	1-(Bis(4-fluorophenyl)methyl)-4-(4-nitrophenyl)piperazine	C23 H21 F2 N3 O2	No match	No results	No results	Full match	No results	-2.24	409.159	408.152	11.823	4.99021e+07	20	0	0					0.159268	389	0.185403		No matches found	No matches found	No matches found	No matches found	0	0	No matches found	No matches found	No matches found	DDA for preferred ion	[M-H]-1	1.14676e+06	7.09654e+06	104575	145.329	120.443	268.872	6.188	0.091	0.015	2.63	-3.45	-6.08	0.35476	0.195736	0.00619286
	1-(3-Amino-1,2-benzoxazol-5-yl)-6-(2'-{[(3R)-3-hydroxy-1-pyrrolidinyl]methyl}-4-biphenylyl)-3-(trifluoromethyl)-1,4,5,6-tetrahydro-7H-pyrazolo[3,4-c]pyridin-7-one	C31 H27 F3 N6 O3	No results	No results	No results	Full match	No results	-1.54	588.209	587.201	11.876	2.17728e+06	3	0	0					0.208769	355	0.246342		No matches found	No matches found	No matches found	No matches found	0	0	No matches found	No matches found	No matches found	DDA for preferred ion	[M-H]-1	71434.1	75165.9	338817	133.479	8.89333	108.436	1.052	4.743	4.508	0.07	2.25	2.17	0.398121	0.25418	0.0116997
	2-Cyclopropyl-3-[(diphenylphosphoryl)methyl]-4-(4-fluorophenyl)quinoline	C31 H25 F N O P	No match	No results	No results	Full match	No results	-3.3	477.164	476.157	11.894	1.79524e+06	5	0	0					0.164205	344	0.194684		No matches found	No matches found	No matches found	No matches found	0	0	No matches found	No matches found	No matches found	DDA for preferred ion	[M-H]-1	796092	229067	182675	57.9226	73.1947	94.393	0.288	0.229	0.797	-1.8	-2.12	-0.33	0.000929227	0.000153312	0.883529
	MFCD00091314	C17 H15 Cl F3 N O4	No match	No results	No results	Full match	No results	0.52	389.064	388.057	9.974	894922	8	0	0					0.0643738	165	0.0892257		No matches found	No matches found	No matches found	No matches found	0	0	No matches found	No matches found	No matches found	DDA for preferred ion	[M-H]-1	188212	138777	246562	54.4735	73.9385	73.8195	0.737	1.31	1.777	-0.44	0.39	0.83	0.936247	0.424817	0.270843
Note: All names and molecular formula are putative! Level 5a: Included hits have an exact match to either the EPA CompTox database or the MZcloud database. Level 5b: The assigned molc. formulas from databases did not match isotopic pattern so alternative predicted formulars were added in as potential candidates. Level 5c: The included hits have a very low Kendrick mass defect indicating possible …
	*all masses have been checked against our panel & there are no shared masses.
[truncated: 49 more columns]
